# Supplementary material for: 6-Cyanona­phthalen-2-yl 4-hexyl­benzo­ate
Source: Acta Crystallogr Sect E Struct Rep Online. 2014 Apr 30;70(Pt 5):o620. doi: 10.1107/S160053681400909X (PMC4011248; doi:10.1107/S160053681400909X)
Supplement: Supplementary file 1 [file e-70-0o620-sup1.cif]

##############################################################################
#                                                                            #
# This CIF contains the data in a paper accepted for publication in          #
# Acta Crystallographica Section E. It conforms to the requirements of       #
# Notes for Authors for Acta Crystallographica Section E, and has been       #
# peer reviewed under the auspices of the IUCr Commission on Journals.       #
#                                                                            #
# Full details of the Crystallographic Information File format               #
# are given in the paper "The Crystallographic Information File (CIF):       #
# a New Standard Archive File for Crystallography" by S. R. Hall, F. H.      #
# Allen and I. D. Brown [Acta Cryst. (1991), A47, 655-685].                  #
#                                                                            #
# The current version of the core CIF dictionary is obtainable from          #
# ftp://ftp.iucr.org/pub/cif_core.dic.                                       #
#                                                                            #
# Software is freely available for graphical display of the structure(s)     #
# in this CIF. For information consult the CIF software page                 #
# http://www.iucr.org/resources/cif/software.                                #
#                                                                            #
# This file may be used for bona fide research purposes within the           #
# scientific community so long as proper attribution is given to the journal # 
# article from which it was obtained.                                        #
#                                                                            #
##############################################################################
data_I
_audit_creation_method     SHELXL-97
_journal_date_recd_electronic     2014-04-11
_journal_date_accepted     2014-04-22
_journal_name_full     'Acta Crystallographica, Section E'
_journal_year     2014
_journal_volume     70
_journal_issue      5
_journal_page_first     o620
_journal_page_last     o620
_journal_paper_category     QO
_journal_paper_doi     10.1107/S160053681400909X
_journal_coeditor_code     LH5699
_publ_contact_author_name     'Rahman, Md. Lutfor'
_publ_contact_author_address
;University Malaysia Pahang, Faculty of Industrial Sciences and Technology,
26300 Gambang, Kuantan, Pahang, Malaysia
;
_publ_contact_author_email     'lutfor73@gmail.com'
_publ_contact_author_phone     '+6012 8393831'
_publ_section_title
;
6-Cyanonaphthalen-2-yl 4-hexylbenzoate
;
loop_
    _publ_author_name
    _publ_author_address
    'Md. Lutfor Rahman '
;
University Malaysia Pahang, Faculty of Industrial Sciences and Technology,
26300 Gambang, Kuantan, Pahang, Malaysia
;
    'H. T. Srinivasa '
;
Raman Research Institute, C.V. Raman Avenue, Sadashivanagar,
Bangalore 560080, India
;
    'Mohd. Yusoff Mashitah'
;
University Malaysia Pahang, Faculty of Industrial Sciences and Technology,
26300 Gambang, Kuantan, Pahang, Malaysia
;
    'Huey Chong Kwong'
;
School of Chemistry Sciences,
Universiti Sains Malaysia, 11800 USM, Penang, Malaysia
;
    'Ching Kheng Quah'
;
X-ray Crystallography Unit, School of Physics,
Universiti Sains Malaysia, 11800 USM, Penang, Malaysia
;
_database_code_depnum_ccdc_archive     'CCDC 998819'
_chemical_name_systematic
;
6-Cyanonaphthalen-2-yl 4-hexylbenzoate
;
_chemical_name_common     ?
_chemical_formula_moiety     'C24 H23 N O2'
_chemical_formula_sum     'C24 H23 N O2'
_chemical_formula_iupac     'C24 H23 N O2'
_chemical_formula_weight     357.43
_chemical_melting_point     ?
_symmetry_cell_setting     monoclinic
_symmetry_space_group_name_H-M     'C 2/c'
_symmetry_space_group_name_Hall     '-C 2yc'
loop_
    _symmetry_equiv_pos_as_xyz
    'x, y, z'
    '-x, y, -z+1/2'
    'x+1/2, y+1/2, z'
    '-x+1/2, y+1/2, -z+1/2'
    '-x, -y, -z'
    'x, -y, z-1/2'
    '-x+1/2, -y+1/2, -z'
    'x+1/2, -y+1/2, z-1/2'
_cell_length_a     14.4712(2)
_cell_length_b     9.5592(2)
_cell_length_c     29.5386(5)
_cell_angle_alpha     90.00
_cell_angle_beta     98.8980(10)
_cell_angle_gamma     90.00
_cell_volume     4036.99(12)
_cell_formula_units_Z     8
_cell_measurement_reflns_used     5436
_cell_measurement_theta_min     3.03
_cell_measurement_theta_max     59.54
_cell_measurement_temperature     298
_exptl_crystal_description     'block'
_exptl_crystal_colour     'colourless'
_exptl_crystal_size_max     0.291
_exptl_crystal_size_mid     0.11
_exptl_crystal_size_min     0.082
_exptl_crystal_density_diffrn     1.176
_exptl_crystal_density_meas     ?
_exptl_crystal_density_method     'not measured'
_exptl_crystal_F_000     1520
_exptl_absorpt_coefficient_mu     0.585
_exptl_absorpt_correction_type     multi-scan
_exptl_absorpt_process_details     '(<i>SADABS</i>; Bruker, 2009)'
_exptl_absorpt_correction_T_min     0.8481
_exptl_absorpt_correction_T_max     0.9536
_exptl_special_details     ?
_diffrn_ambient_temperature     298
_diffrn_radiation_type     CuK\a
_diffrn_radiation_wavelength     1.54178
_diffrn_radiation_source     'fine-focus sealed tube'
_diffrn_radiation_monochromator     graphite
_diffrn_measurement_device_type
;
Bruker SMART APEXII CCD area-detector diffractometer
;
_diffrn_measurement_method     '\f and \w scans'
_diffrn_detector_area_resol_mean     ?
_diffrn_reflns_number     15700
_diffrn_reflns_av_R_equivalents     0.0258
_diffrn_reflns_av_sigmaI/netI     0.0203
_diffrn_reflns_theta_min     3.03
_diffrn_reflns_theta_max     67.49
_diffrn_reflns_theta_full     67.49
_diffrn_measured_fraction_theta_max     0.979
_diffrn_measured_fraction_theta_full     0.979
_diffrn_reflns_limit_h_min     -17
_diffrn_reflns_limit_h_max     17
_diffrn_reflns_limit_k_min     -11
_diffrn_reflns_limit_k_max     10
_diffrn_reflns_limit_l_min     -35
_diffrn_reflns_limit_l_max     34
_diffrn_standards_number     0
_diffrn_standards_interval_count     .
_diffrn_standards_interval_time     .
_diffrn_standards_decay_%     ?
_refine_special_details
;
Refinement of <i>F</i>^2^ against ALL reflections. The weighted <i>R</i>-factor
<i>wR</i> and goodness of fit <i>S</i> are based on <i>F</i>^2^, conventional
<i>R</i>-factors <i>R</i> are based on <i>F</i>, with <i>F</i> set to zero for
negative <i>F</i>^2^. The threshold expression of <i>F</i>^2^ >
\s(<i>F</i>^2^) is used only for calculating <i>R</i>-factors(gt) <i>etc</i>.
and is not relevant to the choice of reflections for refinement.
<i>R</i>-factors based on <i>F</i>^2^ are statistically about twice as large
as those based on <i>F</i>, and <i>R</i>- factors based on ALL data will be
even larger.
;
_reflns_number_total     3574
_reflns_number_gt     2344
_reflns_threshold_expression     'I > 2\s(I)'
_refine_ls_structure_factor_coef     Fsqd
_refine_ls_matrix_type     full
_refine_ls_R_factor_all     0.0943
_refine_ls_R_factor_gt     0.0689
_refine_ls_wR_factor_gt     0.2349
_refine_ls_wR_factor_ref     0.2675
_refine_ls_goodness_of_fit_ref     1.095
_refine_ls_restrained_S_all     1.103
_refine_ls_number_reflns     3574
_refine_ls_number_parameters     348
_refine_ls_number_restraints     73
_refine_ls_hydrogen_treatment     constr
_refine_ls_weighting_scheme     calc
_refine_ls_weighting_details
         'calc w=1/[\s^2^(Fo^2^)+(0.1621P)^2^+0.4013P] where P=(Fo^2^+2Fc^2^)/3'
_atom_sites_solution_hydrogens     geom
_atom_sites_solution_primary     direct
_atom_sites_solution_secondary     difmap
_refine_ls_shift/su_max     0.001
_refine_ls_shift/su_mean     0.001
_refine_diff_density_max     0.247
_refine_diff_density_min     -0.222
_refine_ls_extinction_method     none
_refine_ls_extinction_coef     ?
loop_
    _atom_type_symbol
    _atom_type_description
    _atom_type_scat_dispersion_real
    _atom_type_scat_dispersion_imag
    _atom_type_scat_source
    'C' 'C' 0.0181 0.0091
                         'International Tables Vol C Tables 4.2.6.8 and 6.1.1.4'
    'H' 'H' 0.0000 0.0000
                         'International Tables Vol C Tables 4.2.6.8 and 6.1.1.4'
    'N' 'N' 0.0311 0.0180
                         'International Tables Vol C Tables 4.2.6.8 and 6.1.1.4'
    'O' 'O' 0.0492 0.0322
                         'International Tables Vol C Tables 4.2.6.8 and 6.1.1.4'
_computing_data_collection     'APEX2 (Bruker, 2009)'
_computing_cell_refinement     'SAINT (Bruker, 2009)'
_computing_data_reduction     'SAINT (Bruker, 2009)'
_computing_structure_solution     'SHELXTL (Sheldrick, 2008)'
_computing_structure_refinement     'SHELXTL (Sheldrick, 2008)'
_computing_molecular_graphics     'SHELXTL (Sheldrick, 2008)'
_computing_publication_material
;
SHELXTL (Sheldrick, 2008) and PLATON (Spek, 2009)
;
loop_
    _atom_site_type_symbol
    _atom_site_label
    _atom_site_fract_x
    _atom_site_fract_y
    _atom_site_fract_z
    _atom_site_U_iso_or_equiv
    _atom_site_adp_type
    _atom_site_calc_flag
    _atom_site_refinement_flags
    _atom_site_occupancy
    _atom_site_symmetry_multiplicity
    _atom_site_disorder_assembly
    _atom_site_disorder_group
    N N1A 0.4778(8) 0.1930(11) 0.99962(18) 0.145(3) Uani d PD 0.692(6) 1 A 1
    C C1A 0.4583(9) 0.1754(13) 0.9609(2) 0.161(4) Uani d PD 0.692(6) 1 A 1
    C C2A 0.4351(12) 0.1379(10) 0.9130(2) 0.121(5) Uani d PD 0.692(6) 1 A 1
    C C3A 0.4307(11) -0.0035(9) 0.8995(3) 0.125(5) Uani d PD 0.692(6) 1 A 1
    H H3AA 0.4415 -0.0758 0.9218 0.150 Uiso calc PR 0.692(6) 1 A 1
    C C4A 0.4110(9) -0.0350(9) 0.8543(3) 0.130(4) Uani d PD 0.692(6) 1 A 1
    H H4AA 0.4045 -0.1304 0.8453 0.156 Uiso calc PR 0.692(6) 1 A 1
    C C5A 0.3996(15) 0.0695(7) 0.8201(2) 0.095(5) Uani d PD 0.692(6) 1 A 1
    C C6A 0.3754(5) 0.0381(5) 0.77329(15) 0.090(2) Uani d PD 0.692(6) 1 A 1
    H H6AA 0.3707 -0.0566 0.7635 0.108 Uiso calc PR 0.692(6) 1 A 1
    C C7A 0.3590(10) 0.1417(10) 0.7424(2) 0.113(5) Uani d PD 0.692(6) 1 A 1
    C C8A 0.3659(11) 0.2835(11) 0.7551(3) 0.154(5) Uani d PD 0.692(6) 1 A 1
    H H8AA 0.3557 0.3550 0.7325 0.185 Uiso calc PR 0.692(6) 1 A 1
    C C9A 0.3874(10) 0.3163(8) 0.8002(3) 0.146(5) Uani d PD 0.692(6) 1 A 1
    H H9AA 0.3895 0.4117 0.8093 0.175 Uiso calc PR 0.692(6) 1 A 1
    C C10A 0.4066(15) 0.2110(8) 0.8340(2) 0.109(4) Uani d PD 0.692(6) 1 A 1
    C C11A 0.4239(8) 0.2407(9) 0.8809(3) 0.137(4) Uani d PD 0.692(6) 1 A 1
    H H11A 0.4280 0.3356 0.8906 0.164 Uiso calc PR 0.692(6) 1 A 1
    O O1A 0.3432(3) 0.1110(9) 0.69588(13) 0.116(3) Uani d PD 0.692(6) 1 A 1
    O O2A 0.1939(3) 0.1789(6) 0.69048(16) 0.1168(13) Uani d PD 0.692(6) 1 A 1
    C C12A 0.2548(5) 0.1298(13) 0.6719(2) 0.122(4) Uani d PD 0.692(6) 1 A 1
    C C13A 0.2471(4) 0.0879(13) 0.62349(17) 0.099(2) Uani d PD 0.692(6) 1 A 1
    C C14A 0.3195(3) 0.0298(8) 0.60548(14) 0.1111(15) Uani d PD 0.692(6) 1 A 1
    H H14A 0.3777 0.0133 0.6245 0.133 Uiso calc PR 0.692(6) 1 A 1
    C C15A 0.3080(3) -0.0047(8) 0.55975(13) 0.1260(17) Uani d PD 0.692(6) 1 A 1
    H H15A 0.3590 -0.0449 0.5477 0.151 Uiso calc PR 0.692(6) 1 A 1
    C C16A 0.2256(3) 0.0168(8) 0.53108(13) 0.1217(16) Uani d PD 0.692(6) 1 A 1
    C C17A 0.1539(5) 0.0786(19) 0.5497(2) 0.134(4) Uani d PD 0.692(6) 1 A 1
    H H17A 0.0962 0.0977 0.5306 0.161 Uiso calc PR 0.692(6) 1 A 1
    C C18A 0.1643(5) 0.1128(14) 0.5950(2) 0.137(4) Uani d PD 0.692(6) 1 A 1
    H H18A 0.1137 0.1544 0.6070 0.164 Uiso calc PR 0.692(6) 1 A 1
    C C19A 0.2169(5) -0.0254(9) 0.48135(16) 0.171(3) Uani d PD 0.692(6) 1 A 1
    H H19A 0.2802 -0.0236 0.4726 0.206 Uiso calc PR 0.692(6) 1 A 1
    H H19B 0.1948 -0.1235 0.4787 0.206 Uiso calc PR 0.692(6) 1 A 1
    C C20A 0.1562(6) 0.0569(8) 0.44850(17) 0.198(3) Uani d PD 0.692(6) 1 A 1
    H H20A 0.1738 0.1563 0.4536 0.237 Uiso calc PR 0.692(6) 1 A 1
    H H20B 0.0916 0.0465 0.4553 0.237 Uiso calc PR 0.692(6) 1 A 1
    C C21A 0.1545(5) 0.0258(10) 0.39913(17) 0.181(3) Uani d PD 0.692(6) 1 A 1
    H H21A 0.1073 0.0879 0.3815 0.218 Uiso calc PR 0.692(6) 1 A 1
    H H21B 0.2161 0.0524 0.3912 0.218 Uiso calc PR 0.692(6) 1 A 1
    C C22A 0.1342(9) -0.1186(11) 0.3829(2) 0.250(4) Uani d PD 0.692(6) 1 A 1
    H H22A 0.0863 -0.1630 0.3987 0.300 Uiso calc PR 0.692(6) 1 A 1
    H H22B 0.1914 -0.1770 0.3872 0.300 Uiso calc PR 0.692(6) 1 A 1
    C C23A 0.0965(9) -0.0943(9) 0.3306(2) 0.250(4) Uani d PD 0.692(6) 1 A 1
    H H23A 0.0277 -0.0830 0.3250 0.300 Uiso calc PR 0.692(6) 1 A 1
    H H23B 0.1261 -0.0117 0.3185 0.300 Uiso calc PR 0.692(6) 1 A 1
    C C24A 0.1261(7) -0.2275(10) 0.3103(3) 0.231(4) Uani d PD 0.692(6) 1 A 1
    H H24A 0.1177 -0.2188 0.2768 0.347 Uiso calc PR 0.692(6) 1 A 1
    H H24B 0.0879 -0.3050 0.3187 0.347 Uiso calc PR 0.692(6) 1 A 1
    H H24C 0.1921 -0.2458 0.3220 0.347 Uiso calc PR 0.692(6) 1 A 1
    N N1B 0.459(2) 0.187(4) 1.0011(6) 0.194(12) Uiso d PD 0.308(6) 1 A 2
    C C1B 0.4572(10) 0.1627(15) 0.9629(3) 0.087(3) Uiso d PD 0.308(6) 1 A 2
    C C2B 0.441(2) 0.1329(12) 0.9143(3) 0.088(6) Uiso d PD 0.308(6) 1 A 2
    C C3B 0.4330(17) -0.0078(13) 0.8999(4) 0.090(7) Uiso d PD 0.308(6) 1 A 2
    H H3BA 0.4409 -0.0813 0.9218 0.108 Uiso calc PR 0.308(6) 1 A 2
    C C4B 0.4144(10) -0.0374(12) 0.8545(3) 0.077(4) Uiso d PD 0.308(6) 1 A 2
    H H4BA 0.4156 -0.1316 0.8444 0.092 Uiso calc PR 0.308(6) 1 A 2
    C C5B 0.393(4) 0.0715(14) 0.8222(4) 0.095(12) Uiso d PD 0.308(6) 1 A 2
    C C6B 0.379(2) 0.0423(19) 0.7750(4) 0.149(11) Uiso d PD 0.308(6) 1 A 2
    H H6BA 0.3777 -0.0518 0.7647 0.179 Uiso calc PR 0.308(6) 1 A 2
    C C7B 0.366(2) 0.1472(15) 0.7444(4) 0.099(9) Uiso d PD 0.308(6) 1 A 2
    C C8B 0.3689(13) 0.2883(13) 0.7582(4) 0.094(5) Uiso d PD 0.308(6) 1 A 2
    H H8BA 0.3570 0.3608 0.7360 0.112 Uiso calc PR 0.308(6) 1 A 2
    C C9B 0.3894(12) 0.3195(13) 0.8036(4) 0.093(5) Uiso d PD 0.308(6) 1 A 2
    H H9BA 0.3970 0.4144 0.8129 0.112 Uiso calc PR 0.308(6) 1 A 2
    C C10B 0.399(3) 0.2120(13) 0.8370(4) 0.088(6) Uiso d PD 0.308(6) 1 A 2
    C C11B 0.4239(11) 0.2405(12) 0.8838(3) 0.080(4) Uiso d PD 0.308(6) 1 A 2
    H H11B 0.4289 0.3346 0.8943 0.096 Uiso calc PR 0.308(6) 1 A 2
    O O1B 0.3470(9) 0.116(2) 0.6980(4) 0.148(9) Uiso d PD 0.308(6) 1 A 2
    O O2B 0.1958(7) 0.1460(11) 0.6993(3) 0.103(3) Uiso d PD 0.308(6) 1 A 2
    C C12B 0.2563(6) 0.1302(17) 0.6760(3) 0.068(3) Uiso d PD 0.308(6) 1 A 2
    C C13B 0.2474(8) 0.111(3) 0.6263(3) 0.085(5) Uiso d PD 0.308(6) 1 A 2
    C C14B 0.3233(8) 0.0828(13) 0.6055(3) 0.110(5) Uiso d PD 0.308(6) 1 A 2
    H H14B 0.3838 0.0751 0.6231 0.132 Uiso calc PR 0.308(6) 1 A 2
    C C15B 0.3109(8) 0.0656(17) 0.5587(4) 0.144(6) Uiso d PD 0.308(6) 1 A 2
    H H15B 0.3636 0.0436 0.5444 0.173 Uiso calc PR 0.308(6) 1 A 2
    C C16B 0.2255(8) 0.0793(15) 0.5321(3) 0.122(5) Uiso d PD 0.308(6) 1 A 2
    C C17B 0.1482(10) 0.092(4) 0.5540(5) 0.131(9) Uiso d PD 0.308(6) 1 A 2
    H H17B 0.0871 0.0862 0.5369 0.157 Uiso calc PR 0.308(6) 1 A 2
    C C18B 0.1600(7) 0.1134(19) 0.6002(4) 0.084(4) Uiso d PD 0.308(6) 1 A 2
    H H18B 0.1068 0.1302 0.6147 0.101 Uiso calc PR 0.308(6) 1 A 2
    C C19B 0.2193(12) 0.0783(14) 0.4804(4) 0.176(6) Uiso d PD 0.308(6) 1 A 2
    H H19C 0.1846 0.1624 0.4678 0.211 Uiso calc PR 0.308(6) 1 A 2
    H H19D 0.2832 0.0841 0.4726 0.211 Uiso calc PR 0.308(6) 1 A 2
    C C20B 0.1719(10) -0.0493(14) 0.4583(4) 0.150(4) Uiso d PD 0.308(6) 1 A 2
    H H20C 0.1042 -0.0435 0.4599 0.180 Uiso calc PR 0.308(6) 1 A 2
    H H20D 0.1969 -0.1329 0.4758 0.180 Uiso calc PR 0.308(6) 1 A 2
    C C21B 0.1845(9) -0.068(2) 0.4092(4) 0.197(7) Uiso d PD 0.308(6) 1 A 2
    H H21C 0.2172 0.0170 0.4005 0.237 Uiso calc PR 0.308(6) 1 A 2
    H H21D 0.2280 -0.1470 0.4083 0.237 Uiso calc PR 0.308(6) 1 A 2
    C C22B 0.1034(8) -0.0921(19) 0.3719(4) 0.169(5) Uiso d PD 0.308(6) 1 A 2
    H H22C 0.0646 -0.0066 0.3665 0.202 Uiso calc PR 0.308(6) 1 A 2
    H H22D 0.0638 -0.1692 0.3804 0.202 Uiso calc PR 0.308(6) 1 A 2
    C C23B 0.1438(8) -0.130(2) 0.3296(4) 0.169(5) Uiso d PD 0.308(6) 1 A 2
    H H23D 0.1818 -0.0516 0.3204 0.202 Uiso calc PR 0.308(6) 1 A 2
    H H23E 0.1836 -0.2140 0.3349 0.202 Uiso calc PR 0.308(6) 1 A 2
    C C24B 0.0605(9) -0.157(2) 0.2937(4) 0.180(6) Uiso d PD 0.308(6) 1 A 2
    H H24D 0.0815 -0.1898 0.2656 0.270 Uiso calc PR 0.308(6) 1 A 2
    H H24G 0.0247 -0.0701 0.2873 0.270 Uiso calc PR 0.308(6) 1 A 2
    H H24E 0.0208 -0.2281 0.3048 0.270 Uiso calc PR 0.308(6) 1 A 2
loop_
    _atom_site_aniso_label
    _atom_site_aniso_U_11
    _atom_site_aniso_U_22
    _atom_site_aniso_U_33
    _atom_site_aniso_U_12
    _atom_site_aniso_U_13
    _atom_site_aniso_U_23
    N1A 0.162(5) 0.174(5) 0.093(3) -0.048(4) 0.003(2) -0.042(2)
    C1A 0.165(6) 0.177(8) 0.137(5) -0.058(5) 0.011(4) -0.031(4)
    C2A 0.112(6) 0.146(7) 0.104(4) -0.031(3) 0.011(2) -0.025(3)
    C3A 0.132(7) 0.131(6) 0.105(4) -0.023(3) 0.000(2) -0.005(2)
    C4A 0.143(6) 0.111(4) 0.131(5) -0.009(3) 0.004(3) -0.014(2)
    C5A 0.080(4) 0.103(6) 0.100(6) -0.0027(15) 0.011(2) -0.0106(19)
    C6A 0.082(2) 0.097(3) 0.091(3) 0.0071(14) 0.0105(14) -0.0054(15)
    C7A 0.095(5) 0.146(8) 0.098(5) 0.012(3) 0.0154(19) -0.001(2)
    C8A 0.161(7) 0.145(6) 0.155(6) -0.005(3) 0.018(4) 0.038(4)
    C9A 0.173(7) 0.106(4) 0.156(7) -0.017(3) 0.015(4) 0.008(3)
    C10A 0.097(6) 0.106(5) 0.125(5) -0.015(2) 0.019(3) -0.011(2)
    C11A 0.140(5) 0.119(4) 0.149(6) -0.038(3) 0.016(3) -0.036(3)
    O1A 0.0883(19) 0.176(5) 0.084(2) 0.0302(17) 0.0133(10) 0.0084(14)
    O2A 0.110(2) 0.135(3) 0.108(2) 0.0322(19) 0.0273(16) 0.014(2)
    C12A 0.113(4) 0.118(4) 0.140(6) 0.019(2) 0.034(3) 0.027(3)
    C13A 0.104(3) 0.091(5) 0.103(4) 0.017(2) 0.0192(19) 0.018(2)
    C14A 0.111(3) 0.125(4) 0.099(3) 0.027(3) 0.0207(18) 0.013(2)
    C15A 0.127(3) 0.153(5) 0.100(3) 0.041(3) 0.022(2) 0.008(2)
    C16A 0.142(4) 0.122(4) 0.100(3) 0.028(3) 0.015(2) 0.003(2)
    C17A 0.126(5) 0.152(7) 0.114(4) 0.033(3) -0.018(3) 0.002(3)
    C18A 0.125(4) 0.144(5) 0.140(6) 0.034(3) 0.018(3) 0.000(4)
    C19A 0.177(5) 0.216(8) 0.113(4) 0.050(5) -0.004(3) -0.025(4)
    C20A 0.286(9) 0.192(7) 0.111(4) 0.000(6) 0.015(4) 0.012(4)
    C21A 0.174(5) 0.251(9) 0.115(4) 0.001(6) 0.011(3) 0.006(4)
    C22A 0.297(9) 0.307(10) 0.127(4) 0.007(7) -0.028(4) 0.004(4)
    C23A 0.297(9) 0.307(10) 0.127(4) 0.007(7) -0.028(4) 0.004(4)
    C24A 0.258(9) 0.285(11) 0.156(6) 0.028(8) 0.048(6) -0.035(6)
_geom_special_details
;
All e.s.d.'s (except the e.s.d. in the dihedral angle between two l.s. planes)
are estimated using the full covariance matrix. The cell e.s.d.'s are taken
into account individually in the estimation of e.s.d.'s in distances, angles
and torsion angles; correlations between e.s.d.'s in cell parameters are only
used when they are defined by crystal symmetry. An approximate (isotropic)
treatment of cell e.s.d.'s is used for estimating e.s.d.'s involving l.s.
planes.
;
loop_
    _geom_bond_atom_site_label_1
    _geom_bond_atom_site_label_2
    _geom_bond_site_symmetry_2
    _geom_bond_distance
    _geom_bond_publ_flag
    N1A C1A . 1.146(6) ?
    C1A C2A . 1.449(5) ?
    C2A C11A . 1.358(6) ?
    C2A C3A . 1.408(6) ?
    C3A C4A . 1.356(5) ?
    C3A H3AA . 0.9500 ?
    C4A C5A . 1.411(6) ?
    C4A H4AA . 0.9500 ?
    C5A C6A . 1.406(5) ?
    C5A C10A . 1.413(5) ?
    C6A C7A . 1.343(5) ?
    C6A H6AA . 0.9500 ?
    C7A O1A . 1.389(5) ?
    C7A C8A . 1.406(6) ?
    C8A C9A . 1.358(6) ?
    C8A H8AA . 0.9500 ?
    C9A C10A . 1.414(6) ?
    C9A H9AA . 0.9500 ?
    C10A C11A . 1.397(6) ?
    C11A H11A . 0.9500 ?
    O1A C12A . 1.375(5) ?
    O2A C12A . 1.204(5) ?
    C12A C13A . 1.473(6) ?
    C13A C14A . 1.365(5) ?
    C13A C18A . 1.374(5) ?
    C14A C15A . 1.375(5) ?
    C14A H14A . 0.9500 ?
    C15A C16A . 1.367(5) ?
    C15A H15A . 0.9500 ?
    C16A C17A . 1.380(7) ?
    C16A C19A . 1.510(6) ?
    C17A C18A . 1.363(7) ?
    C17A H17A . 0.9500 ?
    C18A H18A . 0.9500 ?
    C19A C20A . 1.438(7) ?
    C19A H19A . 0.9900 ?
    C19A H19B . 0.9900 ?
    C20A C21A . 1.485(6) ?
    C20A H20A . 0.9900 ?
    C20A H20B . 0.9900 ?
    C21A C22A . 1.476(8) ?
    C21A H21A . 0.9900 ?
    C21A H21B . 0.9900 ?
    C22A C23A . 1.574(7) ?
    C22A H22A . 0.9900 ?
    C22A H22B . 0.9900 ?
    C23A C24A . 1.4984(11) ?
    C23A H23A . 0.9900 ?
    C23A H23B . 0.9900 ?
    C24A H24A . 0.9800 ?
    C24A H24B . 0.9800 ?
    C24A H24C . 0.9800 ?
    N1B C1B . 1.148(9) ?
    C1B C2B . 1.446(7) ?
    C2B C11B . 1.364(7) ?
    C2B C3B . 1.411(8) ?
    C3B C4B . 1.356(7) ?
    C3B H3BA . 0.9500 ?
    C4B C5B . 1.415(8) ?
    C4B H4BA . 0.9500 ?
    C5B C6B . 1.405(8) ?
    C5B C10B . 1.412(7) ?
    C6B C7B . 1.342(8) ?
    C6B H6BA . 0.9500 ?
    C7B O1B . 1.388(8) ?
    C7B C8B . 1.407(8) ?
    C8B C9B . 1.361(8) ?
    C8B H8BA . 0.9500 ?
    C9B C10B . 1.417(8) ?
    C9B H9BA . 0.9500 ?
    C10B C11B . 1.399(8) ?
    C11B H11B . 0.9500 ?
    O1B C12B . 1.377(8) ?
    O2B C12B . 1.204(7) ?
    C12B C13B . 1.465(8) ?
    C13B C14B . 1.366(8) ?
    C13B C18B . 1.375(7) ?
    C14B C15B . 1.377(8) ?
    C14B H14B . 0.9500 ?
    C15B C16B . 1.365(9) ?
    C15B H15B . 0.9500 ?
    C16B C17B . 1.382(10) ?
    C16B C19B . 1.513(9) ?
    C17B C18B . 1.366(9) ?
    C17B H17B . 0.9500 ?
    C18B H18B . 0.9500 ?
    C19B C20B . 1.4992(11) ?
    C19B H19C . 0.9900 ?
    C19B H19D . 0.9900 ?
    C20B C21B . 1.4998(11) ?
    C20B H20C . 0.9900 ?
    C20B H20D . 0.9900 ?
    C21B C22B . 1.4990(11) ?
    C21B H21C . 0.9900 ?
    C21B H21D . 0.9900 ?
    C22B C23B . 1.5011(11) ?
    C22B H22C . 0.9900 ?
    C22B H22D . 0.9900 ?
    C23B C24B . 1.4995(11) ?
    C23B H23D . 0.9900 ?
    C23B H23E . 0.9900 ?
    C24B H24D . 0.9800 ?
    C24B H24G . 0.9800 ?
    C24B H24E . 0.9800 ?
loop_
    _geom_angle_atom_site_label_1
    _geom_angle_atom_site_label_2
    _geom_angle_atom_site_label_3
    _geom_angle_site_symmetry_1
    _geom_angle_site_symmetry_3
    _geom_angle
    _geom_angle_publ_flag
    N1A C1A C2A . . 174.0(11) ?
    C11A C2A C3A . . 120.1(5) ?
    C11A C2A C1A . . 119.2(6) ?
    C3A C2A C1A . . 120.5(6) ?
    C4A C3A C2A . . 119.1(5) ?
    C4A C3A H3AA . . 120.5 ?
    C2A C3A H3AA . . 120.5 ?
    C3A C4A C5A . . 122.0(6) ?
    C3A C4A H4AA . . 119.0 ?
    C5A C4A H4AA . . 119.0 ?
    C6A C5A C4A . . 122.4(5) ?
    C6A C5A C10A . . 119.1(4) ?
    C4A C5A C10A . . 118.4(5) ?
    C7A C6A C5A . . 120.1(4) ?
    C7A C6A H6AA . . 119.9 ?
    C5A C6A H6AA . . 119.9 ?
    C6A C7A O1A . . 120.0(6) ?
    C6A C7A C8A . . 122.2(5) ?
    O1A C7A C8A . . 117.5(5) ?
    C9A C8A C7A . . 118.7(6) ?
    C9A C8A H8AA . . 120.6 ?
    C7A C8A H8AA . . 120.6 ?
    C8A C9A C10A . . 121.2(6) ?
    C8A C9A H9AA . . 119.4 ?
    C10A C9A H9AA . . 119.4 ?
    C11A C10A C5A . . 118.4(5) ?
    C11A C10A C9A . . 122.7(6) ?
    C5A C10A C9A . . 118.6(5) ?
    C2A C11A C10A . . 121.9(5) ?
    C2A C11A H11A . . 119.0 ?
    C10A C11A H11A . . 119.0 ?
    C12A O1A C7A . . 118.6(6) ?
    O2A C12A O1A . . 120.4(5) ?
    O2A C12A C13A . . 126.7(5) ?
    O1A C12A C13A . . 112.9(5) ?
    C14A C13A C18A . . 118.7(5) ?
    C14A C13A C12A . . 122.8(4) ?
    C18A C13A C12A . . 118.4(5) ?
    C13A C14A C15A . . 119.8(4) ?
    C13A C14A H14A . . 120.1 ?
    C15A C14A H14A . . 120.1 ?
    C16A C15A C14A . . 122.3(4) ?
    C16A C15A H15A . . 118.8 ?
    C14A C15A H15A . . 118.8 ?
    C15A C16A C17A . . 117.1(4) ?
    C15A C16A C19A . . 119.8(4) ?
    C17A C16A C19A . . 123.1(4) ?
    C18A C17A C16A . . 121.1(5) ?
    C18A C17A H17A . . 119.4 ?
    C16A C17A H17A . . 119.4 ?
    C17A C18A C13A . . 120.9(6) ?
    C17A C18A H18A . . 119.5 ?
    C13A C18A H18A . . 119.5 ?
    C20A C19A C16A . . 117.4(5) ?
    C20A C19A H19A . . 107.9 ?
    C16A C19A H19A . . 107.9 ?
    C20A C19A H19B . . 107.9 ?
    C16A C19A H19B . . 107.9 ?
    H19A C19A H19B . . 107.2 ?
    C19A C20A C21A . . 118.0(6) ?
    C19A C20A H20A . . 107.8 ?
    C21A C20A H20A . . 107.8 ?
    C19A C20A H20B . . 107.8 ?
    C21A C20A H20B . . 107.8 ?
    H20A C20A H20B . . 107.2 ?
    C22A C21A C20A . . 118.6(6) ?
    C22A C21A H21A . . 107.7 ?
    C20A C21A H21A . . 107.7 ?
    C22A C21A H21B . . 107.7 ?
    C20A C21A H21B . . 107.7 ?
    H21A C21A H21B . . 107.1 ?
    C21A C22A C23A . . 101.6(6) ?
    C21A C22A H22A . . 111.4 ?
    C23A C22A H22A . . 111.4 ?
    C21A C22A H22B . . 111.4 ?
    C23A C22A H22B . . 111.4 ?
    H22A C22A H22B . . 109.3 ?
    C24A C23A C22A . . 101.0(6) ?
    C24A C23A H23A . . 111.6 ?
    C22A C23A H23A . . 111.6 ?
    C24A C23A H23B . . 111.6 ?
    C22A C23A H23B . . 111.6 ?
    H23A C23A H23B . . 109.4 ?
    N1B C1B C2B . . 172(2) ?
    C11B C2B C3B . . 121.5(8) ?
    C11B C2B C1B . . 119.5(8) ?
    C3B C2B C1B . . 118.7(8) ?
    C4B C3B C2B . . 119.4(8) ?
    C4B C3B H3BA . . 120.3 ?
    C2B C3B H3BA . . 120.3 ?
    C3B C4B C5B . . 120.3(8) ?
    C3B C4B H4BA . . 119.9 ?
    C5B C4B H4BA . . 119.9 ?
    C6B C5B C10B . . 119.3(8) ?
    C6B C5B C4B . . 120.6(10) ?
    C10B C5B C4B . . 119.5(8) ?
    C7B C6B C5B . . 120.2(10) ?
    C7B C6B H6BA . . 119.9 ?
    C5B C6B H6BA . . 119.9 ?
    C6B C7B O1B . . 119.5(10) ?
    C6B C7B C8B . . 121.8(9) ?
    O1B C7B C8B . . 118.8(9) ?
    C9B C8B C7B . . 119.1(8) ?
    C9B C8B H8BA . . 120.4 ?
    C7B C8B H8BA . . 120.4 ?
    C8B C9B C10B . . 120.7(8) ?
    C8B C9B H9BA . . 119.6 ?
    C10B C9B H9BA . . 119.6 ?
    C11B C10B C5B . . 119.1(7) ?
    C11B C10B C9B . . 122.0(9) ?
    C5B C10B C9B . . 118.6(7) ?
    C2B C11B C10B . . 119.9(8) ?
    C2B C11B H11B . . 120.1 ?
    C10B C11B H11B . . 120.1 ?
    C12B O1B C7B . . 118.1(13) ?
    O2B C12B O1B . . 117.8(9) ?
    O2B C12B C13B . . 129.0(8) ?
    O1B C12B C13B . . 113.0(7) ?
    C14B C13B C18B . . 119.0(7) ?
    C14B C13B C12B . . 121.6(7) ?
    C18B C13B C12B . . 119.3(8) ?
    C13B C14B C15B . . 119.2(9) ?
    C13B C14B H14B . . 120.4 ?
    C15B C14B H14B . . 120.4 ?
    C16B C15B C14B . . 122.1(9) ?
    C16B C15B H15B . . 118.9 ?
    C14B C15B H15B . . 118.9 ?
    C15B C16B C17B . . 117.7(8) ?
    C15B C16B C19B . . 119.1(9) ?
    C17B C16B C19B . . 123.1(9) ?
    C18B C17B C16B . . 119.8(10) ?
    C18B C17B H17B . . 120.1 ?
    C16B C17B H17B . . 120.1 ?
    C17B C18B C13B . . 121.3(9) ?
    C17B C18B H18B . . 119.4 ?
    C13B C18B H18B . . 119.4 ?
    C20B C19B C16B . . 113.4(9) ?
    C20B C19B H19C . . 108.9 ?
    C16B C19B H19C . . 108.9 ?
    C20B C19B H19D . . 108.9 ?
    C16B C19B H19D . . 108.9 ?
    H19C C19B H19D . . 107.7 ?
    C19B C20B C21B . . 113.6(9) ?
    C19B C20B H20C . . 108.8 ?
    C21B C20B H20C . . 108.8 ?
    C19B C20B H20D . . 108.8 ?
    C21B C20B H20D . . 108.8 ?
    H20C C20B H20D . . 107.7 ?
    C22B C21B C20B . . 122.1(10) ?
    C22B C21B H21C . . 106.8 ?
    C20B C21B H21C . . 106.8 ?
    C22B C21B H21D . . 106.8 ?
    C20B C21B H21D . . 106.8 ?
    H21C C21B H21D . . 106.7 ?
    C21B C22B C23B . . 106.7(8) ?
    C21B C22B H22C . . 110.4 ?
    C23B C22B H22C . . 110.4 ?
    C21B C22B H22D . . 110.4 ?
    C23B C22B H22D . . 110.4 ?
    H22C C22B H22D . . 108.6 ?
    C24B C23B C22B . . 104.8(8) ?
    C24B C23B H23D . . 110.8 ?
    C22B C23B H23D . . 110.8 ?
    C24B C23B H23E . . 110.8 ?
    C22B C23B H23E . . 110.8 ?
    H23D C23B H23E . . 108.9 ?
    C23B C24B H24D . . 109.5 ?
    C23B C24B H24G . . 109.5 ?
    H24D C24B H24G . . 109.5 ?
    C23B C24B H24E . . 109.5 ?
    H24D C24B H24E . . 109.5 ?
    H24G C24B H24E . . 109.5 ?
loop_
    _geom_torsion_atom_site_label_1
    _geom_torsion_atom_site_label_2
    _geom_torsion_atom_site_label_3
    _geom_torsion_atom_site_label_4
    _geom_torsion_site_symmetry_1
    _geom_torsion_site_symmetry_2
    _geom_torsion_site_symmetry_3
    _geom_torsion_site_symmetry_4
    _geom_torsion
    _geom_torsion_publ_flag
    C11A C2A C3A C4A . . . . -3(2) ?
    C1A C2A C3A C4A . . . . -178.5(13) ?
    C2A C3A C4A C5A . . . . 3(2) ?
    C3A C4A C5A C6A . . . . -177.4(15) ?
    C3A C4A C5A C10A . . . . -2(3) ?
    C4A C5A C6A C7A . . . . 175.3(16) ?
    C10A C5A C6A C7A . . . . 0(3) ?
    C5A C6A C7A O1A . . . . 174.3(13) ?
    C5A C6A C7A C8A . . . . 1(2) ?
    C6A C7A C8A C9A . . . . -2(2) ?
    O1A C7A C8A C9A . . . . -175.7(12) ?
    C7A C8A C9A C10A . . . . 3(2) ?
    C6A C5A C10A C11A . . . . 175.4(16) ?
    C4A C5A C10A C11A . . . . 0(3) ?
    C6A C5A C10A C9A . . . . 1(3) ?
    C4A C5A C10A C9A . . . . -174.6(16) ?
    C8A C9A C10A C11A . . . . -176.5(16) ?
    C8A C9A C10A C5A . . . . -2(3) ?
    C3A C2A C11A C10A . . . . 1(3) ?
    C1A C2A C11A C10A . . . . 176.5(15) ?
    C5A C10A C11A C2A . . . . 1(3) ?
    C9A C10A C11A C2A . . . . 174.8(16) ?
    C6A C7A O1A C12A . . . . 110.0(13) ?
    C8A C7A O1A C12A . . . . -76.0(16) ?
    C7A O1A C12A O2A . . . . 3.8(16) ?
    C7A O1A C12A C13A . . . . -177.7(9) ?
    O2A C12A C13A C14A . . . . -178.4(11) ?
    O1A C12A C13A C14A . . . . 3.2(17) ?
    O2A C12A C13A C18A . . . . 4(2) ?
    O1A C12A C13A C18A . . . . -174.6(11) ?
    C18A C13A C14A C15A . . . . -1.2(15) ?
    C12A C13A C14A C15A . . . . -178.9(10) ?
    C13A C14A C15A C16A . . . . -0.1(12) ?
    C14A C15A C16A C17A . . . . 1.6(13) ?
    C14A C15A C16A C19A . . . . -179.1(7) ?
    C15A C16A C17A C18A . . . . -2(2) ?
    C19A C16A C17A C18A . . . . 178.8(12) ?
    C16A C17A C18A C13A . . . . 1(2) ?
    C14A C13A C18A C17A . . . . 1(2) ?
    C12A C13A C18A C17A . . . . 178.7(14) ?
    C15A C16A C19A C20A . . . . -148.2(8) ?
    C17A C16A C19A C20A . . . . 31.1(15) ?
    C16A C19A C20A C21A . . . . 173.8(6) ?
    C19A C20A C21A C22A . . . . 54.9(12) ?
    C20A C21A C22A C23A . . . . 156.5(8) ?
    C21A C22A C23A C24A . . . . 149.9(9) ?
    C11B C2B C3B C4B . . . . 4(4) ?
    C1B C2B C3B C4B . . . . 178(2) ?
    C2B C3B C4B C5B . . . . -7(4) ?
    C3B C4B C5B C6B . . . . 177(3) ?
    C3B C4B C5B C10B . . . . 6(6) ?
    C10B C5B C6B C7B . . . . -4(6) ?
    C4B C5B C6B C7B . . . . -175(3) ?
    C5B C6B C7B O1B . . . . -177(3) ?
    C5B C6B C7B C8B . . . . 2(5) ?
    C6B C7B C8B C9B . . . . 3(4) ?
    O1B C7B C8B C9B . . . . -178.5(19) ?
    C7B C8B C9B C10B . . . . -5(4) ?
    C6B C5B C10B C11B . . . . -173(4) ?
    C4B C5B C10B C11B . . . . -2(7) ?
    C6B C5B C10B C9B . . . . 1(7) ?
    C4B C5B C10B C9B . . . . 172(3) ?
    C8B C9B C10B C11B . . . . 178(3) ?
    C8B C9B C10B C5B . . . . 4(5) ?
    C3B C2B C11B C10B . . . . -1(4) ?
    C1B C2B C11B C10B . . . . -174(3) ?
    C5B C10B C11B C2B . . . . 0(5) ?
    C9B C10B C11B C2B . . . . -174(3) ?
    C6B C7B O1B C12B . . . . 103(3) ?
    C8B C7B O1B C12B . . . . -75(3) ?
    C7B O1B C12B O2B . . . . -12(2) ?
    C7B O1B C12B C13B . . . . 173.2(17) ?
    O2B C12B C13B C14B . . . . -174.5(18) ?
    O1B C12B C13B C14B . . . . 0(3) ?
    O2B C12B C13B C18B . . . . 2(4) ?
    O1B C12B C13B C18B . . . . 176(2) ?
    C18B C13B C14B C15B . . . . 4(3) ?
    C12B C13B C14B C15B . . . . 180.0(18) ?
    C13B C14B C15B C16B . . . . 2(2) ?
    C14B C15B C16B C17B . . . . -9(3) ?
    C14B C15B C16B C19B . . . . 171.8(12) ?
    C15B C16B C17B C18B . . . . 10(4) ?
    C19B C16B C17B C18B . . . . -170(2) ?
    C16B C17B C18B C13B . . . . -5(5) ?
    C14B C13B C18B C17B . . . . -2(4) ?
    C12B C13B C18B C17B . . . . -178(3) ?
    C15B C16B C19B C20B . . . . 111.4(16) ?
    C17B C16B C19B C20B . . . . -68(3) ?
    C16B C19B C20B C21B . . . . -166.8(12) ?
    C19B C20B C21B C22B . . . . -129.0(19) ?
    C20B C21B C22B C23B . . . . -170.5(17) ?
    C21B C22B C23B C24B . . . . 178.6(14) ?
loop_
    _geom_hbond_atom_site_label_D
    _geom_hbond_atom_site_label_H
    _geom_hbond_atom_site_label_A
    _geom_hbond_site_symmetry_A
    _geom_hbond_distance_DH
    _geom_hbond_distance_HA
    _geom_hbond_distance_DA
    _geom_hbond_angle_DHA
    _geom_hbond_publ_flag
    C4A H4AA O2A 4_546 0.95 2.44 3.303(11) 149 yes
    C9B H9BA O2B 4_556 0.95 2.59 3.352(11) 138 yes
    C14B H14B Cg1 2_656 0.95 2.85 3.708(14) 151 yes
    C20A H20A Cg2 7_556 0.99 2.91 3.819(14) 152 yes
    C19B H19C Cg2 7_556 0.99 2.88 3.746(19) 146 yes
_iucr_refine_instructions_details
;
TITL cu_ump2_0m in C2/c (RT)
CELL 1.54178  14.4712   9.5592  29.5386  90.000  98.898  90.000
ZERR    8.00   0.0002   0.0002   0.0005   0.000   0.001   0.000
LATT  7
SYMM -X, Y, 0.5-Z
SFAC C H N O
UNIT 192 184 8 16
TEMP -173.150
SIZE 0.082 0.11 0.291
L.S. 15
BOND $H
ACTA
CONF
OMIT 1 1 10
FMAP 2 2 60
PLAN 20
DFIX 1.50 0.001 C21B C20B
DFIX 1.50 0.001 C21B C22B
DFIX 1.50 0.001 C23B C22B
DFIX 1.50 0.001 C19B C20B
DFIX 1.50 0.001 C23B C24B
DFIX 1.50 0.001 C23A C24A
EADP C22A C23A
EADP C22B C23B
WGHT      0.1621      0.4013
FVAR       0.39605   0.69196
PART   1
N1A   3    0.477829    0.192961    0.999620    21.00000    0.16209    0.17406 =
         0.09266   -0.04200    0.00284   -0.04754
C1A   1    0.458345    0.175444    0.960931    21.00000    0.16515    0.17731 =
         0.13739   -0.03052    0.01133   -0.05761
C2A   1    0.435135    0.137890    0.913007    21.00000    0.11222    0.14565 =
         0.10396   -0.02523    0.01138   -0.03090
C3A   1    0.430733   -0.003481    0.899513    21.00000    0.13194    0.13089 =
         0.10509   -0.00451   -0.00017   -0.02279
AFIX  43
H3AA  2    0.441460   -0.075777    0.921773    21.00000   -1.20000
AFIX   0
C4A   1    0.410965   -0.035033    0.854287    21.00000    0.14325    0.11121 =
         0.13061   -0.01424    0.00432   -0.00902
AFIX  43
H4AA  2    0.404551   -0.130419    0.845325    21.00000   -1.20000
AFIX   0
C5A   1    0.399626    0.069476    0.820126    21.00000    0.07994    0.10276 =
         0.10004   -0.01062    0.01099   -0.00273
C6A   1    0.375436    0.038091    0.773290    21.00000    0.08160    0.09699 =
         0.09057   -0.00537    0.01051    0.00709
AFIX  43
H6AA  2    0.370726   -0.056630    0.763472    21.00000   -1.20000
AFIX   0
C7A   1    0.358974    0.141735    0.742403    21.00000    0.09546    0.14579 =
         0.09825   -0.00109    0.01542    0.01198
C8A   1    0.365867    0.283501    0.755098    21.00000    0.16062    0.14488 =
         0.15500    0.03813    0.01803   -0.00483
AFIX  43
H8AA  2    0.355688    0.355008    0.732542    21.00000   -1.20000
AFIX   0
C9A   1    0.387361    0.316271    0.800238    21.00000    0.17251    0.10619 =
         0.15604    0.00840    0.01464   -0.01711
AFIX  43
H9AA  2    0.389529    0.411723    0.809294    21.00000   -1.20000
AFIX   0
C10A  1    0.406577    0.210982    0.834017    21.00000    0.09711    0.10608 =
         0.12538   -0.01065    0.01875   -0.01479
C11A  1    0.423942    0.240689    0.880880    21.00000    0.14023    0.11907 =
         0.14867   -0.03576    0.01640   -0.03786
AFIX  43
H11A  2    0.428040    0.335565    0.890555    21.00000   -1.20000
AFIX   0
O1A   4    0.343228    0.110946    0.695879    21.00000    0.08826    0.17634 =
         0.08419    0.00844    0.01328    0.03022
O2A   4    0.193861    0.178900    0.690482    21.00000    0.11023    0.13544 =
         0.10813    0.01406    0.02734    0.03223
C12A  1    0.254845    0.129816    0.671901    21.00000    0.11262    0.11817 =
         0.14026    0.02711    0.03380    0.01874
C13A  1    0.247085    0.087890    0.623486    21.00000    0.10364    0.09127 =
         0.10307    0.01807    0.01918    0.01655
C14A  1    0.319541    0.029832    0.605476    21.00000    0.11123    0.12511 =
         0.09854    0.01308    0.02073    0.02674
AFIX  43
H14A  2    0.377744    0.013347    0.624456    21.00000   -1.20000
AFIX   0
C15A  1    0.307980   -0.004716    0.559749    21.00000    0.12671    0.15281 =
         0.09986    0.00789    0.02197    0.04068
AFIX  43
H15A  2    0.359033   -0.044937    0.547670    21.00000   -1.20000
AFIX   0
C16A  1    0.225609    0.016793    0.531077    21.00000    0.14199    0.12195 =
         0.10005    0.00262    0.01507    0.02828
C17A  1    0.153878    0.078636    0.549666    21.00000    0.12583    0.15170 =
         0.11367    0.00249   -0.01778    0.03267
AFIX  43
H17A  2    0.096222    0.097737    0.530554    21.00000   -1.20000
AFIX   0
C18A  1    0.164332    0.112788    0.594984    21.00000    0.12487    0.14394 =
         0.14031    0.00002    0.01809    0.03414
AFIX  43
H18A  2    0.113683    0.154389    0.607024    21.00000   -1.20000
AFIX   0
C19A  1    0.216900   -0.025383    0.481351    21.00000    0.17717    0.21552 =
         0.11326   -0.02453   -0.00351    0.05005
AFIX  23
H19A  2    0.280222   -0.023561    0.472599    21.00000   -1.20000
H19B  2    0.194835   -0.123500    0.478676    21.00000   -1.20000
AFIX   0
C20A  1    0.156157    0.056850    0.448503    21.00000    0.28553    0.19175 =
         0.11137    0.01234    0.01539   -0.00041
AFIX  23
H20A  2    0.173809    0.156317    0.453601    21.00000   -1.20000
H20B  2    0.091620    0.046458    0.455284    21.00000   -1.20000
AFIX   0
C21A  1    0.154463    0.025822    0.399126    21.00000    0.17404    0.25110 =
         0.11543    0.00632    0.01070    0.00096
AFIX  23
H21A  2    0.107320    0.087915    0.381452    21.00000   -1.20000
H21B  2    0.216095    0.052374    0.391163    21.00000   -1.20000
AFIX   0
C22A  1    0.134212   -0.118623    0.382894    21.00000    0.29727    0.30701 =
         0.12721    0.00403   -0.02758    0.00652
AFIX  23
H22A  2    0.086291   -0.162987    0.398735    21.00000   -1.20000
H22B  2    0.191401   -0.177016    0.387211    21.00000   -1.20000
AFIX   0
C23A  1    0.096533   -0.094282    0.330598    21.00000    0.29727    0.30701 =
         0.12721    0.00403   -0.02758    0.00652
AFIX  23
H23A  2    0.027706   -0.082991    0.324972    21.00000   -1.20000
H23B  2    0.126068   -0.011679    0.318542    21.00000   -1.20000
AFIX   0
C24A  1    0.126108   -0.227503    0.310263    21.00000    0.25814    0.28516 =
         0.15603   -0.03523    0.04819    0.02833
AFIX 137
H24A  2    0.117677   -0.218816    0.276819    21.00000   -1.50000
H24B  2    0.087871   -0.305044    0.318702    21.00000   -1.50000
H24C  2    0.192119   -0.245778    0.321968    21.00000   -1.50000
AFIX   0
SAME 0.01 N1A > C24A
PART   2
N1B   3    0.459488    0.187274    1.001092   -21.00000    0.19372
C1B   1    0.457167    0.162669    0.962903   -21.00000    0.08657
C2B   1    0.440563    0.132942    0.914316   -21.00000    0.08764
C3B   1    0.433028   -0.007848    0.899923   -21.00000    0.09023
AFIX  43
H3BA  2    0.440951   -0.081315    0.921840   -21.00000   -1.20000
AFIX   0
C4B   1    0.414381   -0.037401    0.854541   -21.00000    0.07671
AFIX  43
H4BA  2    0.415610   -0.131634    0.844435   -21.00000   -1.20000
AFIX   0
C5B   1    0.393098    0.071479    0.822161   -21.00000    0.09461
C6B   1    0.378508    0.042355    0.774969   -21.00000    0.14877
AFIX  43
H6BA  2    0.377719   -0.051833    0.764656   -21.00000   -1.20000
AFIX   0
C7B   1    0.365684    0.147181    0.744414   -21.00000    0.09898
C8B   1    0.368939    0.288271    0.758160   -21.00000    0.09369
AFIX  43
H8BA  2    0.357028    0.360786    0.736035   -21.00000   -1.20000
AFIX   0
C9B   1    0.389377    0.319510    0.803569   -21.00000    0.09332
AFIX  43
H9BA  2    0.396968    0.414420    0.812946   -21.00000   -1.20000
AFIX   0
C10B  1    0.399453    0.212011    0.837006   -21.00000    0.08787
C11B  1    0.423908    0.240516    0.883784   -21.00000    0.08005
AFIX  43
H11B  2    0.428908    0.334569    0.894265   -21.00000   -1.20000
AFIX   0
O1B   4    0.346968    0.116375    0.697966   -21.00000    0.14847
O2B   4    0.195840    0.145957    0.699302   -21.00000    0.10252
C12B  1    0.256325    0.130175    0.676007   -21.00000    0.06789
C13B  1    0.247380    0.111016    0.626299   -21.00000    0.08531
C14B  1    0.323255    0.082802    0.605467   -21.00000    0.10988
AFIX  43
H14B  2    0.383794    0.075115    0.623077   -21.00000   -1.20000
AFIX   0
C15B  1    0.310933    0.065645    0.558651   -21.00000    0.14442
AFIX  43
H15B  2    0.363619    0.043598    0.544390   -21.00000   -1.20000
AFIX   0
C16B  1    0.225476    0.079279    0.532051   -21.00000    0.12170
C17B  1    0.148215    0.092153    0.553977   -21.00000    0.13074
AFIX  43
H17B  2    0.087051    0.086236    0.536921   -21.00000   -1.20000
AFIX   0
C18B  1    0.159995    0.113413    0.600248   -21.00000    0.08389
AFIX  43
H18B  2    0.106791    0.130176    0.614704   -21.00000   -1.20000
AFIX   0
C19B  1    0.219276    0.078322    0.480444   -21.00000    0.17616
AFIX  23
H19C  2    0.184552    0.162365    0.467758   -21.00000   -1.20000
H19D  2    0.283238    0.084054    0.472587   -21.00000   -1.20000
AFIX   0
C20B  1    0.171880   -0.049289    0.458298   -21.00000    0.15008
AFIX  23
H20C  2    0.104170   -0.043521    0.459931   -21.00000   -1.20000
H20D  2    0.196892   -0.132888    0.475840   -21.00000   -1.20000
AFIX   0
C21B  1    0.184477   -0.067561    0.409193   -21.00000    0.19740
AFIX  23
H21C  2    0.217205    0.016970    0.400537   -21.00000   -1.20000
H21D  2    0.228047   -0.146987    0.408265   -21.00000   -1.20000
AFIX   0
C22B  1    0.103366   -0.092093    0.371886   -21.00000    0.16869
AFIX  23
H22C  2    0.064584   -0.006619    0.366536   -21.00000   -1.20000
H22D  2    0.063750   -0.169237    0.380389   -21.00000   -1.20000
AFIX   0
C23B  1    0.143761   -0.129582    0.329635   -21.00000    0.16869
AFIX  23
H23D  2    0.181776   -0.051601    0.320355   -21.00000   -1.20000
H23E  2    0.183560   -0.214037    0.334938   -21.00000   -1.20000
AFIX   0
C24B  1    0.060474   -0.156745    0.293748   -21.00000    0.18019
AFIX 137
H24D  2    0.081544   -0.189766    0.265638   -21.00000   -1.50000
H24G  2    0.024657   -0.070081    0.287345   -21.00000   -1.50000
H24E  2    0.020787   -0.228141    0.304808   -21.00000   -1.50000
PART   0
HKLF 4
REM  cu_ump2_0m in C2/c (RT)
REM R1 =  0.0689 for   2344 Fo > 4sig(Fo)  and  0.0943 for all   3574 data
REM    348 parameters refined using     73 restraints
END
REM Highest difference peak  0.247,  deepest hole -0.222,  1-sigma level  0.031
Q1    1   0.1356 -0.1406  0.3157  11.00000  0.05    0.25
Q2    1   0.1276 -0.2240  0.3349  11.00000  0.05    0.20
Q3    1   0.0630 -0.2188  0.3092  11.00000  0.05    0.16
Q4    1   0.1609 -0.0886  0.3927  11.00000  0.05    0.15
Q5    1   0.0896 -0.0357  0.3989  11.00000  0.05    0.14
Q6    1   0.1232 -0.0871  0.4788  11.00000  0.05    0.14
Q7    1   0.2340 -0.1195  0.4655  11.00000  0.05    0.12
Q8    1   0.2133 -0.1055  0.3149  11.00000  0.05    0.10
Q9    1   0.4648  0.1292  0.9633  11.00000  0.05    0.10
Q10   1   0.1265  0.0198  0.3663  11.00000  0.05    0.09
Q11   1   0.2343  0.0246  0.4742  11.00000  0.05    0.08
Q12   1   0.3005  0.0568  0.6959  11.00000  0.05    0.08
Q13   1   0.3183  0.1695  0.6044  11.00000  0.05    0.08
Q14   1   0.1750 -0.0049  0.5429  11.00000  0.05    0.08
Q15   1   0.5250  0.1952  0.9885  11.00000  0.05    0.08
Q16   1   0.3165  0.1609  0.5592  11.00000  0.05    0.07
Q17   1   0.4346 -0.0035  0.8436  11.00000  0.05    0.07
Q18   1   0.1867  0.0596  0.7058  11.00000  0.05    0.06
Q19   1   0.1250  0.1951  0.6799  11.00000  0.05    0.06
Q20   1   0.2282  0.0527  0.4454  11.00000  0.05    0.06
;
