# Supplementary material for: 6-Cyanona­phthalen-2-yl 4-hexyl­benzo­ate
Source: Acta Crystallogr Sect E Struct Rep Online. 2014 Apr 30;70(Pt 5):o620. doi: 10.1107/S160053681400909X (PMC4011248; doi:10.1107/S160053681400909X)
Supplement: Supplementary file 2 [file e-70-0o620-Isup2.hkl]

# 
# h,k,l, Fc-squared, Fo-squared, sigma(Fo-squared) and status flag 
# 
data_I
_shelx_title ' cu_ump2_0m in C2/c (RT)' 
_shelx_refln_list_code          4 
_shelx_F_calc_maximum      259.11 
_exptl_crystal_F_000      1520.00 
_reflns_d_resolution_high  0.8344 
 
loop_ 
 _symmetry_equiv_pos_as_xyz 
 'x, y, z' 
 '-x, y, -z+1/2' 
 'x+1/2, y+1/2, z' 
 '-x+1/2, y+1/2, -z+1/2' 
 '-x, -y, -z' 
 'x, -y, z-1/2' 
 '-x+1/2, -y+1/2, -z' 
 'x+1/2, -y+1/2, z-1/2' 
 
_cell_length_a    14.4712 
_cell_length_b     9.5592 
_cell_length_c    29.5386 
_cell_angle_alpha  90.000 
_cell_angle_beta   98.898 
_cell_angle_gamma  90.000 
 
_shelx_F_squared_multiplier     1.000 
 
loop_ 
 _refln_index_h 
 _refln_index_k 
 _refln_index_l 
 _refln_F_squared_calc 
 _refln_F_squared_meas 
 _refln_F_squared_sigma 
 _refln_observed_status 
   2   0   0    18156.97    16656.21    175.69 o 
   4   0   0    60749.20    60959.86   1351.30 o 
   6   0   0      672.32      546.05      7.34 o 
   8   0   0        0.89       -0.64      0.96 o 
  10   0   0      187.73      257.62      6.27 o 
  12   0   0      122.71      102.15      7.29 o 
  14   0   0        7.53        6.11      1.02 o 
  16   0   0        1.84        4.09      0.85 o 
   1   1   0     6640.35     5725.34     56.16 o 
   3   1   0     9501.46    10320.44     88.45 o 
   5   1   0     5073.58     4449.28     44.03 o 
   7   1   0      166.10      273.39      3.50 o 
   9   1   0       99.37       80.36      1.85 o 
  11   1   0       54.56       58.93      5.81 o 
  13   1   0        5.45        8.50      0.94 o 
  15   1   0        1.06       -0.50      0.50 o 
  17   1   0        0.34        0.63      0.46 o 
   0   2   0    18245.48    16039.50    329.80 o 
   2   2   0    19169.90    19886.65    196.96 o 
   4   2   0      118.51       96.54      1.21 o 
   6   2   0      138.25      127.47      1.79 o 
   8   2   0       13.99       17.50      0.72 o 
  10   2   0        6.78        4.90      1.12 o 
  12   2   0       28.30       24.26      1.32 o 
  14   2   0        1.81        3.00      0.75 o 
  16   2   0        0.37        0.61      0.46 o 
   1   3   0      613.65      678.43      6.53 o 
   3   3   0     7814.04     7637.52     82.87 o 
   5   3   0      372.73      525.18      5.78 o 
   7   3   0       93.89       76.13      1.62 o 
   9   3   0       15.01       20.26      1.57 o 
  11   3   0      303.66      294.64      8.04 o 
  13   3   0       81.92       93.42      2.33 o 
  15   3   0        5.69        6.96      0.70 o 
   0   4   0     1769.94     1640.37     23.21 o 
   2   4   0     1465.22     1630.65     16.23 o 
   4   4   0       86.13       96.47      1.71 o 
   6   4   0      779.22      806.74     10.83 o 
   8   4   0      187.09      188.55      4.88 o 
  10   4   0      518.23      497.53     12.77 o 
  12   4   0       32.48       30.39      2.11 o 
  14   4   0        7.83        5.86      0.80 o 
  16   4   0        0.02       -0.21      0.56 o 
   1   5   0      726.13      634.11      8.74 o 
   3   5   0      291.11      340.87      5.80 o 
   5   5   0       24.05       20.20      1.09 o 
   7   5   0       71.82       58.03      2.13 o 
   9   5   0       52.35       58.51      2.40 o 
  11   5   0       16.27       13.23      1.38 o 
  13   5   0        2.45        1.57      0.76 o 
  15   5   0        0.00       -0.14      0.83 o 
   0   6   0       41.44       43.65      5.77 o 
   2   6   0      101.08       92.43      3.51 o 
   4   6   0      112.74      126.96      4.94 o 
   6   6   0       12.89        9.83      2.37 o 
   8   6   0       73.90       90.15      3.06 o 
  10   6   0       10.79       16.75      1.56 o 
  12   6   0       38.68       44.50      2.54 o 
  14   6   0        2.32        3.00      1.10 o 
   1   7   0       15.39       21.19      3.48 o 
   3   7   0       12.67       10.04      2.96 o 
   5   7   0        7.71        0.94      2.84 o 
   7   7   0       13.80       18.96      2.24 o 
   9   7   0        6.51        9.72      1.45 o 
  11   7   0       47.80       62.07      5.35 o 
  13   7   0        4.44        5.47      1.52 o 
   0   8   0        3.45        2.58      2.64 o 
   2   8   0       22.73       21.04      2.12 o 
   4   8   0       39.26       38.45      6.64 o 
   6   8   0        2.36        3.08      0.85 o 
   8   8   0        9.26        9.92      1.08 o 
  10   8   0       31.01       35.52      3.80 o 
  12   8   0        5.63        4.79      1.03 o 
   1   9   0        0.09       -0.71      0.71 o 
   3   9   0        0.37       -0.74      1.06 o 
   5   9   0        0.26       -1.03      1.03 o 
   7   9   0       11.92        6.08      1.01 o 
   9   9   0        1.36       -0.24      1.44 o 
   0  10   0        0.10       -1.04      1.04 o 
   2  10   0        4.43        5.52      2.09 o 
   4  10   0        2.50        1.68      1.77 o 
   6  10   0        0.05        0.39      0.80 o 
   8  10   0        0.13       -0.19      1.02 o 
   1  11   0        6.52        6.11      1.02 o 
   3  11   0        1.81        3.26      0.83 o 
 -17   1   1        0.21       -0.37      0.45 o 
 -15   1   1        3.53        5.29      0.81 o 
 -13   1   1       53.99       67.96      1.96 o 
 -11   1   1      234.92      189.70     11.34 o 
  -9   1   1      223.08      176.85      2.90 o 
  -7   1   1      521.77      451.73      4.59 o 
  -5   1   1    23275.16    22885.65    204.42 o 
  -3   1   1    36319.70    34389.27    325.08 o 
  -1   1   1    14127.68    11395.46    118.43 o 
   1   1   1     5109.20     4999.41     48.74 o 
   3   1   1    17442.89    17855.10    234.99 o 
   5   1   1      285.03      219.61      2.16 o 
   7   1   1      611.63      507.25      5.35 o 
   9   1   1        2.26        0.32      0.48 o 
  11   1   1        2.07        4.04      2.11 o 
  13   1   1        1.83       -0.66      0.66 o 
  15   1   1        0.84        0.72      0.57 o 
 -16   2   1        1.48        2.85      0.54 o 
 -14   2   1        8.16        7.77      0.87 o 
 -12   2   1      110.39       91.31      2.51 o 
 -10   2   1      331.24      322.80      7.64 o 
  -8   2   1       51.20       48.66      1.10 o 
  -6   2   1      141.07      161.81      2.37 o 
  -4   2   1     2854.16     3466.26     28.39 o 
  -2   2   1    18276.84    16862.61    198.03 o 
   2   2   1     2305.10     2740.74     24.26 o 
   4   2   1      129.91      257.15      2.48 o 
   6   2   1     1790.21     1991.22     21.42 o 
   8   2   1      179.37      224.54      3.73 o 
  10   2   1      166.90      199.87      5.32 o 
  12   2   1       26.76       21.15      1.21 o 
  14   2   1        5.86        3.20      0.74 o 
  16   2   1        0.04        0.62      0.45 o 
 -15   3   1        0.08       -0.54      0.54 o 
 -13   3   1       12.08       13.16      1.35 o 
 -11   3   1      320.52      299.36      8.16 o 
  -9   3   1       52.18       47.75      3.66 o 
  -7   3   1      420.67      377.44      5.83 o 
  -5   3   1      398.39      378.86      4.30 o 
  -3   3   1      543.66      353.76      4.21 o 
  -1   3   1     9213.24     8497.20     75.60 o 
   1   3   1    17658.48    16221.46    167.63 o 
   3   3   1      740.06      571.21      6.55 o 
   5   3   1      432.25      454.69      7.00 o 
   7   3   1      233.34      167.19      2.50 o 
   9   3   1      107.08       81.65      2.92 o 
  11   3   1      113.05      112.44      4.37 o 
  13   3   1       64.30       71.67      2.06 o 
  15   3   1        3.02        3.36      0.63 o 
 -16   4   1        0.43        1.13      1.13 o 
 -14   4   1       25.91       34.74      1.39 o 
 -12   4   1       26.79       32.63      1.32 o 
 -10   4   1      168.28      152.19      5.00 o 
  -8   4   1      744.71      645.93     20.21 o 
  -6   4   1     1294.96     1179.58     14.14 o 
  -4   4   1       39.43       25.40      0.72 o 
  -2   4   1        6.25        3.16      0.31 o 
   0   4   1      603.96      557.17      6.16 o 
   2   4   1      720.93      749.41      7.66 o 
   4   4   1     2718.30     2594.79     32.64 o 
   6   4   1      601.17      594.00      8.15 o 
   8   4   1      306.94      299.50      8.39 o 
  10   4   1       34.17       32.21      2.35 o 
  12   4   1       21.84       28.49      1.32 o 
  14   4   1        6.75        5.92      0.79 o 
 -15   5   1        0.45        1.21      0.88 o 
 -13   5   1       41.68       48.81      1.97 o 
 -11   5   1       38.63       35.98      1.97 o 
  -9   5   1       39.59       40.11      1.86 o 
  -7   5   1       24.41       22.81      1.36 o 
  -5   5   1       95.16      105.64      2.40 o 
  -3   5   1       33.52       49.00      2.93 o 
  -1   5   1      215.73      164.81      2.79 o 
   1   5   1        0.36        0.09      0.54 o 
   3   5   1      603.21      564.50     12.12 o 
   5   5   1       34.59       37.07      1.52 o 
   7   5   1      120.14       96.95      2.98 o 
   9   5   1        9.70       12.26      1.46 o 
  11   5   1      120.97      136.99      2.84 o 
  13   5   1       12.25       11.05      0.85 o 
  15   5   1        0.11       -0.25      0.80 o 
 -14   6   1        2.00        2.87      0.88 o 
 -12   6   1        7.40        6.63      1.36 o 
 -10   6   1       16.32       14.14      1.21 o 
  -8   6   1        0.55        1.64      1.10 o 
  -6   6   1        0.06       -0.71      1.28 o 
  -4   6   1        8.24       11.35      3.89 o 
  -2   6   1      171.06      207.34      5.87 o 
   0   6   1      708.40      737.24     18.66 o 
   2   6   1       82.84       91.38      3.48 o 
   4   6   1       30.67       21.27      2.22 o 
   6   6   1       24.59       19.20     10.84 o 
   8   6   1       63.10       78.57      2.91 o 
  10   6   1      277.89      338.20      6.52 o 
  12   6   1       12.83       19.57      2.43 o 
  14   6   1        0.09        0.95      0.98 o 
 -13   7   1        7.28        7.72      1.65 o 
 -11   7   1        1.77        2.15      1.54 o 
  -9   7   1       12.31        6.47      1.37 o 
  -7   7   1       49.20       40.76      1.79 o 
  -5   7   1       16.14       17.45      5.69 o 
  -3   7   1        4.47        4.47      2.70 o 
  -1   7   1       23.22       18.11      3.40 o 
   1   7   1       36.97       38.80      5.08 o 
   3   7   1       87.08       78.47      5.65 o 
   5   7   1       33.24       46.38      3.11 o 
   7   7   1       73.54       80.89      2.75 o 
   9   7   1       90.41      108.83      3.50 o 
  11   7   1        4.69       11.89      1.73 o 
  13   7   1        0.47        0.14      1.29 o 
 -12   8   1       10.65        7.03      1.14 o 
 -10   8   1        5.83        6.64      2.41 o 
  -8   8   1        0.01       -0.19      0.80 o 
  -6   8   1       24.70       35.49      2.50 o 
  -4   8   1        0.00       -1.53      1.53 o 
  -2   8   1       12.29        8.42      1.71 o 
   0   8   1        7.20       14.44      1.45 o 
   2   8   1       68.48       66.93      3.21 o 
   4   8   1        4.45       -0.59      1.51 o 
   6   8   1       64.70       65.66      1.94 o 
   8   8   1        4.51        1.11      0.88 o 
  10   8   1        0.50        1.22      1.20 o 
  12   8   1        7.85        5.00      1.00 o 
  -9   9   1        1.33       -0.68      1.05 o 
  -7   9   1        0.05        0.11      0.92 o 
  -5   9   1        6.62        6.92      1.22 o 
  -3   9   1        0.66        0.73      1.13 o 
  -1   9   1        2.70        2.13      0.78 o 
   1   9   1        2.46        1.74      0.80 o 
   3   9   1        3.52        2.75      1.28 o 
   5   9   1        9.08        5.69      1.17 o 
   7   9   1        4.86        5.05      0.96 o 
   9   9   1        0.26       -0.63      1.38 o 
  -8  10   1        1.22        1.67      0.97 o 
  -6  10   1        0.03       -0.01      0.83 o 
  -4  10   1        0.04       -0.93      0.93 o 
  -2  10   1        1.06       -1.08      1.08 o 
   0  10   1        5.19        4.32      0.99 o 
   2  10   1        1.67        4.46      1.51 o 
   4  10   1        0.06       -0.51      2.00 o 
   6  10   1        0.18       -0.76      0.76 o 
   8  10   1        1.29        1.19      1.38 o 
  -3  11   1        0.01       -0.08      0.79 o 
  -1  11   1        0.64       -0.51      0.81 o 
   1  11   1        3.69        2.95      0.95 o 
   3  11   1        1.02        2.47      1.61 o 
 -16   0   2        0.10       -0.65      0.65 o 
 -14   0   2        6.87        3.89      0.98 o 
 -12   0   2       11.99       21.92      2.94 o 
 -10   0   2      378.50      400.93      8.94 o 
  -8   0   2    11923.49    11462.46    143.59 o 
  -6   0   2     1429.92     1672.27     22.56 o 
  -2   0   2     4250.64     4444.35     50.06 o 
   0   0   2     1483.32     1469.06     21.54 o 
   2   0   2     5154.56     4314.20     52.22 o 
   4   0   2       95.56      100.07      1.59 o 
   6   0   2        0.96        1.82      0.37 o 
   8   0   2       14.91        2.59      0.52 o 
  10   0   2        8.20       10.38      1.12 o 
  12   0   2        4.39        1.84      1.35 o 
  14   0   2        0.02       -0.03      0.81 o 
  16   0   2        2.99        3.71      0.91 o 
 -17   1   2        0.17        0.17      0.48 o 
 -15   1   2       33.73       39.79      1.20 o 
 -13   1   2      190.13      250.92      4.55 o 
 -11   1   2      294.26      270.43     14.31 o 
  -9   1   2     1316.72     1112.71     13.78 o 
  -7   1   2     3378.50     3778.84     37.83 o 
  -5   1   2     4626.31     4819.31     43.03 o 
  -1   1   2     4695.39     4743.66     46.73 o 
   1   1   2       69.52      103.87      1.36 o 
   3   1   2     4962.03     4941.30     42.24 o 
   5   1   2      493.75      399.88      3.66 o 
   7   1   2       12.26       25.08      0.78 o 
   9   1   2       67.29       39.31      1.64 o 
  11   1   2        6.27        8.28      1.23 o 
  13   1   2        2.34        1.20      0.71 o 
  15   1   2        0.13       -0.56      0.56 o 
 -16   2   2        0.00       -0.48      0.48 o 
 -14   2   2       15.52       19.52      1.12 o 
 -12   2   2       68.41       52.41      3.40 o 
 -10   2   2      200.22      144.60      3.42 o 
  -8   2   2       72.36       55.20      1.18 o 
  -6   2   2       86.03      109.10      1.59 o 
  -4   2   2      879.95      869.06      8.05 o 
  -2   2   2    38335.10    35056.22    348.42 o 
   0   2   2    23424.07    23078.74    259.86 o 
   2   2   2     4476.13     4407.50     45.49 o 
   4   2   2     4916.88     5714.42     47.72 o 
   6   2   2      657.66      668.12      7.51 o 
   8   2   2        3.22        1.98      0.46 o 
  10   2   2       34.95       32.69      1.99 o 
  12   2   2       41.91       48.18      2.38 o 
  14   2   2        1.21        0.32      0.69 o 
  16   2   2        0.03       -0.42      0.42 o 
 -15   3   2        0.41        1.26      0.58 o 
 -13   3   2       80.37       88.91      2.33 o 
 -11   3   2        0.91       -1.25      1.25 o 
  -9   3   2       46.16       57.29      2.37 o 
  -7   3   2        7.22        5.57      0.59 o 
  -5   3   2      390.30      390.47      6.66 o 
  -3   3   2      123.55       82.54      1.20 o 
  -1   3   2      789.62     1099.77     10.89 o 
   1   3   2    19881.50    21742.97    202.31 o 
   3   3   2        2.32        0.27      0.23 o 
   5   3   2       16.93       17.85      0.85 o 
   7   3   2      581.23      537.53      7.42 o 
   9   3   2      207.91      189.11      8.96 o 
  11   3   2       49.54       46.95      2.89 o 
  13   3   2       10.66        8.72      0.92 o 
  15   3   2        0.53        0.38      0.57 o 
 -16   4   2        2.04        3.62      0.79 o 
 -14   4   2       14.18       16.76      1.25 o 
 -12   4   2        3.07        9.62      1.05 o 
 -10   4   2       11.08       11.38      1.62 o 
  -8   4   2      313.35      267.84      6.38 o 
  -6   4   2       56.95       43.12      1.20 o 
  -4   4   2     2670.07     2484.96     24.88 o 
  -2   4   2      841.81     1001.23     10.25 o 
   0   4   2     1495.20     1502.54     15.75 o 
   2   4   2     3335.90     3282.78     40.40 o 
   4   4   2      915.11      791.98      9.39 o 
   6   4   2      261.46      260.66      3.85 o 
   8   4   2      172.85      148.12      5.29 o 
  10   4   2       20.52       17.66      1.81 o 
  12   4   2       33.94       42.59      3.22 o 
  14   4   2        5.82        5.25      0.76 o 
 -15   5   2        0.40        0.68      0.90 o 
 -13   5   2       15.09       14.64      1.08 o 
 -11   5   2      226.52      212.83      5.91 o 
  -9   5   2        9.60        5.95      0.91 o 
  -7   5   2       21.90       18.41      1.97 o 
  -5   5   2      236.68      206.58      5.88 o 
  -3   5   2      524.60      390.53      5.27 o 
  -1   5   2     5038.31     5363.82     69.24 o 
   1   5   2      110.17       78.83      2.97 o 
   3   5   2      779.90      827.51     10.90 o 
   5   5   2        7.17       10.92      1.04 o 
   7   5   2      200.15      241.67      5.83 o 
   9   5   2      173.37      181.11      5.12 o 
  11   5   2      167.04      181.79      4.02 o 
  13   5   2       15.83       11.81      0.89 o 
  15   5   2        2.21        0.62      0.70 o 
 -14   6   2        8.48       13.62      2.25 o 
 -12   6   2        0.66        2.36      1.39 o 
 -10   6   2        0.49       -0.08      0.88 o 
  -8   6   2        0.11        0.72      1.04 o 
  -6   6   2        0.31       -0.65      1.24 o 
  -4   6   2      117.87      120.95      4.94 o 
  -2   6   2      314.20      301.17     11.57 o 
   0   6   2        4.84        4.65      2.12 o 
   2   6   2      120.97      107.73      3.87 o 
   4   6   2       76.25       42.04      5.63 o 
   8   6   2       13.01       20.65      1.62 o 
  10   6   2       11.36       17.60      2.99 o 
  12   6   2        0.01        0.84      1.54 o 
  14   6   2        0.31        0.57      1.60 o 
 -13   7   2       14.27       12.28      1.79 o 
 -11   7   2        2.20        3.21      1.48 o 
  -9   7   2        2.84        2.80      1.28 o 
  -7   7   2        0.17       -0.63      0.87 o 
  -5   7   2        4.10        6.57      1.81 o 
  -3   7   2        1.27        0.62      2.62 o 
  -1   7   2        7.46        9.46      3.05 o 
   1   7   2      126.90      119.67      6.89 o 
   3   7   2        2.38        2.45      2.19 o 
   5   7   2       17.16       21.85      3.25 o 
   7   7   2       84.33       87.79      2.87 o 
   9   7   2       16.71       16.80      1.59 o 
  11   7   2       48.65       65.44      4.28 o 
  13   7   2        1.66        1.73      1.33 o 
 -12   8   2        6.63        4.78      1.10 o 
 -10   8   2        0.11       -0.90      1.12 o 
  -8   8   2        1.22        0.55      0.82 o 
  -6   8   2        0.00       -0.83      1.04 o 
  -4   8   2        5.57        7.25      2.19 o 
  -2   8   2        0.83       -1.02      1.02 o 
   0   8   2        7.21        8.72      1.65 o 
   2   8   2       12.59        3.85      2.41 o 
   4   8   2       60.31       54.59      2.94 o 
   6   8   2       58.58       55.76      2.25 o 
   8   8   2       21.26       30.92      1.44 o 
  10   8   2       61.04       77.10      2.82 o 
  12   8   2        0.82        0.39      0.82 o 
  -9   9   2        1.91        0.79      1.11 o 
  -7   9   2        1.94        0.58      0.95 o 
  -5   9   2        5.19        4.61      1.15 o 
  -3   9   2       15.73       17.88      2.82 o 
  -1   9   2        7.85        4.72      0.87 o 
   1   9   2       10.44       10.23      1.48 o 
   3   9   2       23.28       23.46      1.87 o 
   5   9   2       12.22       15.48      1.39 o 
   7   9   2        0.25        1.45      0.88 o 
   9   9   2        8.30        8.91      1.57 o 
  -8  10   2        1.07        0.11      0.77 o 
  -6  10   2        0.00        0.16      0.95 o 
  -4  10   2        2.30        1.84      0.99 o 
  -2  10   2        1.87       -0.45      0.96 o 
   0  10   2        2.94        0.95      0.77 o 
   2  10   2        0.86        1.97      1.80 o 
   4  10   2        0.85        0.74      0.94 o 
   6  10   2        0.56        0.28      0.76 o 
   8  10   2        0.13        1.48      1.51 o 
  -3  11   2        5.23        4.70      1.07 o 
  -1  11   2        0.12       -0.73      0.73 o 
   1  11   2        9.04        7.52      1.34 o 
   3  11   2        0.83        1.03      0.74 o 
 -17   1   3        1.34        0.71      0.45 o 
 -15   1   3       11.68       13.28      0.77 o 
 -13   1   3        6.26       14.67      1.18 o 
 -11   1   3      278.22      236.78     13.01 o 
  -9   1   3     1045.33     1050.05     13.06 o 
  -7   1   3    15561.77    16387.86    152.85 o 
  -5   1   3      100.07      103.89      1.35 o 
  -3   1   3    67139.73    63657.59   1412.02 o 
  -1   1   3       73.46      147.03      1.95 o 
   1   1   3      267.50      246.62      2.87 o 
   3   1   3      422.99      413.92      3.74 o 
   5   1   3     3078.63     3247.74     29.64 o 
   7   1   3       56.15       80.28      1.31 o 
   9   1   3       44.26       35.65      1.35 o 
  11   1   3        6.82        4.78      0.99 o 
  13   1   3        5.92        3.86      0.78 o 
  15   1   3        0.04       -0.55      0.55 o 
 -16   2   3        1.09        0.06      0.50 o 
 -14   2   3       53.37       65.44      1.60 o 
 -12   2   3      310.89      363.74      6.66 o 
 -10   2   3      297.54      285.22      5.63 o 
  -8   2   3     1430.66     1514.18     17.20 o 
  -6   2   3        8.08       11.17      0.51 o 
  -4   2   3       74.37       74.38      0.95 o 
  -2   2   3    10638.41    10303.75     92.12 o 
   0   2   3     8259.64     8334.56    101.12 o 
   2   2   3     7952.13     8552.63     72.97 o 
   4   2   3      979.95      840.86      8.27 o 
   6   2   3      392.29      439.69      5.59 o 
   8   2   3      291.98      313.52      4.77 o 
  10   2   3        3.95        3.39      1.02 o 
  12   2   3       19.15       20.38      1.53 o 
  14   2   3        0.54       -0.30      0.63 o 
  16   2   3        0.14       -0.21      0.40 o 
 -15   3   3        1.03        0.42      0.61 o 
 -13   3   3      132.24      149.39      3.35 o 
 -11   3   3      261.91      231.03      6.86 o 
  -9   3   3        0.06        2.12      0.89 o 
  -7   3   3        0.16       -0.04      0.38 o 
  -5   3   3      159.71      139.07      1.97 o 
  -3   3   3     3105.05     2693.16     28.02 o 
  -1   3   3     9430.17     9988.47     88.00 o 
   1   3   3      129.97      130.00      2.02 o 
   3   3   3      507.09      621.11      7.59 o 
   5   3   3      407.15      513.71      6.19 o 
   7   3   3       88.84      118.38      2.15 o 
   9   3   3        0.07        1.53      0.78 o 
  11   3   3      116.77       92.53      3.84 o 
  13   3   3        0.19        0.75      0.89 o 
  15   3   3        1.91        1.92      0.62 o 
 -16   4   3        3.77        4.02      0.96 o 
 -14   4   3        4.36        5.64      0.99 o 
 -12   4   3       32.48       40.66      2.04 o 
 -10   4   3      115.61       95.49      3.86 o 
  -8   4   3        6.31        2.49      0.84 o 
  -6   4   3       97.47       78.21      1.51 o 
  -4   4   3     2605.44     2698.97     26.90 o 
  -2   4   3     3476.60     2789.02     30.29 o 
   0   4   3       33.41       81.00      1.32 o 
   2   4   3     1709.04     1517.87     19.01 o 
   4   4   3       20.43       31.11      1.05 o 
   6   4   3      639.54      572.52      9.07 o 
   8   4   3      115.11       83.23      6.55 o 
  10   4   3      219.10      204.11      5.96 o 
  12   4   3        8.70       12.31      1.07 o 
  14   4   3        0.75        0.70      0.64 o 
 -15   5   3        3.57        4.44      1.26 o 
 -13   5   3       18.62       19.49      1.21 o 
 -11   5   3       16.84        9.81      0.89 o 
  -9   5   3        0.68        3.29      0.84 o 
  -7   5   3       36.06       25.27      1.43 o 
  -5   5   3       22.78       32.62      1.69 o 
  -3   5   3      256.20      201.59      3.07 o 
  -1   5   3      820.97      791.83     12.24 o 
   1   5   3     1838.72     2178.46     37.64 o 
   3   5   3      269.41      274.46      4.14 o 
   5   5   3        0.34        0.45      0.43 o 
   7   5   3      263.26      246.32      7.76 o 
   9   5   3       59.27       66.57      2.54 o 
  11   5   3        5.54        4.65      1.31 o 
  13   5   3        0.14       -0.63      0.63 o 
  15   5   3        0.06       -0.64      0.64 o 
 -14   6   3        1.62        0.97      0.96 o 
 -12   6   3        0.09       -0.55      1.23 o 
 -10   6   3        1.07        0.02      0.91 o 
  -8   6   3        0.31        0.72      0.94 o 
  -6   6   3        0.68        1.83      1.37 o 
  -4   6   3       54.89       78.07      7.79 o 
  -2   6   3        1.51        3.74      1.90 o 
   0   6   3        1.66        5.86      1.30 o 
   2   6   3      195.81      178.40      4.24 o 
   4   6   3        0.29       -0.41      1.13 o 
   8   6   3       28.63       25.83      1.96 o 
  10   6   3        4.02        4.60      2.96 o 
  12   6   3        0.14        0.22      0.98 o 
  14   6   3        0.06        0.22      1.50 o 
 -13   7   3        2.80        5.13      1.37 o 
 -11   7   3        1.32        2.75      1.14 o 
  -9   7   3        3.98        8.12      1.08 o 
  -7   7   3       13.06       16.13      1.26 o 
  -5   7   3       70.00       72.08      5.50 o 
  -3   7   3      236.57      280.20     16.64 o 
  -1   7   3        0.00        0.28      2.46 o 
   1   7   3       47.05       47.18      2.87 o 
   3   7   3        2.09        2.64      2.21 o 
   5   7   3      191.12      182.01      4.62 o 
   7   7   3      166.53      180.77      4.22 o 
   9   7   3      164.17      185.61      4.50 o 
  11   7   3       14.16       12.67      2.36 o 
  13   7   3        0.16       -0.94      1.22 o 
 -12   8   3        0.00       -0.28      0.97 o 
 -10   8   3        3.17        1.43      1.19 o 
  -8   8   3        1.04       -0.02      0.82 o 
  -6   8   3        1.25        0.78      0.72 o 
  -4   8   3        8.32        9.74      1.96 o 
  -2   8   3        1.21       -0.43      1.41 o 
   0   8   3      183.24      161.33      3.86 o 
   2   8   3       59.80       34.82      2.54 o 
   4   8   3      182.48      178.53      4.53 o 
   6   8   3        0.05        1.85      1.29 o 
   8   8   3       62.31      102.05      2.98 o 
  10   8   3        5.30        9.61      1.35 o 
  -9   9   3        0.00       -0.83      0.91 o 
  -7   9   3        2.10        0.00      1.13 o 
  -5   9   3        0.15       -0.13      1.06 o 
  -3   9   3        7.91       10.64      1.53 o 
  -1   9   3        8.97        8.15      0.94 o 
   1   9   3       44.17       41.44      2.05 o 
   3   9   3       16.78       22.30      1.84 o 
   5   9   3        1.89        2.89      1.09 o 
   7   9   3       18.98       16.01      1.13 o 
   9   9   3        4.54        1.72      1.34 o 
  -8  10   3        0.17        0.14      0.78 o 
  -6  10   3        0.07       -0.12      0.86 o 
  -4  10   3        1.08        0.28      0.99 o 
  -2  10   3        0.16       -0.72      0.72 o 
   0  10   3        0.13       -0.64      0.74 o 
   2  10   3        0.20       -0.62      1.00 o 
   4  10   3        0.16        0.78      1.05 o 
   6  10   3        0.76        3.32      0.79 o 
  -3  11   3        0.19        1.16      1.00 o 
  -1  11   3        7.31        8.12      0.75 o 
   1  11   3        0.13        0.40      0.74 o 
   3  11   3        0.72        2.03      0.74 o 
 -16   0   4        0.22        0.52      0.71 o 
 -14   0   4      118.27      114.61      3.04 o 
 -12   0   4     3868.08     4362.68    153.55 o 
 -10   0   4       25.59       30.02      1.89 o 
  -8   0   4    11361.94    11506.06    151.78 o 
  -6   0   4    11176.69    11930.50    161.84 o 
  -4   0   4    10186.42    11131.71    160.99 o 
  -2   0   4     3175.73     2997.52     39.33 o 
   0   0   4     4816.31     4465.71     59.73 o 
   2   0   4      253.11      226.11      3.34 o 
   4   0   4     1896.73     1713.40     21.03 o 
   6   0   4     3966.35     3679.86     46.35 o 
   8   0   4      301.72      347.97      5.19 o 
  10   0   4        0.56        0.35      1.28 o 
  12   0   4       26.37       36.39      3.10 o 
  14   0   4        1.00       -0.76      0.76 o 
  16   0   4        0.27        0.06      0.89 o 
 -17   1   4        0.95        0.18      0.46 o 
 -15   1   4        0.23        0.36      0.76 o 
 -13   1   4       36.72       44.48      1.48 o 
 -11   1   4      565.96      522.27     24.23 o 
  -9   1   4      135.41      150.99      2.84 o 
  -7   1   4     9030.59     9290.86     91.34 o 
  -5   1   4      625.57      652.50      6.79 o 
  -3   1   4     3166.95     3296.78     29.38 o 
  -1   1   4       53.47       55.92      0.72 o 
   1   1   4        1.57        1.95      0.15 o 
   3   1   4      350.57      336.99      3.11 o 
   5   1   4     1173.51     1289.21     11.99 o 
   7   1   4     1202.27     1311.17     13.14 o 
   9   1   4       61.94       76.14      1.99 o 
  11   1   4        2.96        2.64      0.84 o 
  13   1   4        1.53        2.01      0.73 o 
  15   1   4        1.18       -0.45      0.53 o 
 -16   2   4        0.02       -0.02      0.47 o 
 -14   2   4       12.01       16.29      0.86 o 
 -12   2   4       21.32       16.88      1.25 o 
 -10   2   4       58.59       55.42      1.98 o 
  -8   2   4        8.82       10.78      0.64 o 
  -6   2   4      268.20      293.54      3.54 o 
  -4   2   4      843.73      550.98      5.18 o 
  -2   2   4     7638.85     8449.17     78.82 o 
   0   2   4     5417.35     5332.46     52.73 o 
   2   2   4        2.28        4.13      0.26 o 
   4   2   4       21.33       22.92      0.60 o 
   6   2   4      410.93      421.47      5.05 o 
   8   2   4       71.84       78.46      2.01 o 
  10   2   4       34.71       28.23      3.06 o 
  12   2   4        1.75        2.46      1.13 o 
  14   2   4        0.04       -0.05      0.64 o 
  16   2   4        0.68        1.19      0.42 o 
 -15   3   4       15.79       16.06      1.20 o 
 -13   3   4        1.15        5.95      1.07 o 
 -11   3   4       36.08       20.13      2.10 o 
  -9   3   4       32.77       35.26      1.55 o 
  -5   3   4      632.31      851.80      9.25 o 
  -3   3   4        9.32       19.70      0.58 o 
  -1   3   4    22114.77    21029.86    186.58 o 
   1   3   4     1939.89     1717.71     18.33 o 
   3   3   4      269.46      406.55      4.79 o 
   5   3   4      267.38      252.20      3.18 o 
   7   3   4       56.29       83.66      1.64 o 
   9   3   4       39.90       43.20      2.41 o 
  11   3   4       18.74       15.91      1.84 o 
  13   3   4       13.75       13.80      1.02 o 
  15   3   4        2.75        3.18      0.64 o 
 -16   4   4        4.26        3.45      0.61 o 
 -14   4   4       35.69       38.52      2.10 o 
 -12   4   4        9.49       14.02      1.14 o 
 -10   4   4       31.38       43.19      2.24 o 
  -8   4   4        4.77        6.56      0.86 o 
  -6   4   4       14.40       23.88      0.96 o 
  -4   4   4     1257.52     1396.35     14.20 o 
  -2   4   4     9141.64     9549.65    104.38 o 
   0   4   4        4.52        2.21      0.31 o 
   2   4   4      252.35      314.05      4.43 o 
   4   4   4       80.35       79.41      1.45 o 
   6   4   4       71.40       65.69      1.43 o 
   8   4   4      779.27      731.34     27.66 o 
  10   4   4       61.42       54.96      3.32 o 
  12   4   4       26.24       26.31      1.41 o 
  14   4   4        0.64       -0.59      0.59 o 
 -15   5   4        0.01        1.39      0.94 o 
 -13   5   4       20.85       28.20      1.52 o 
 -11   5   4        1.57        2.87      0.70 o 
  -9   5   4        5.37        5.43      0.94 o 
  -7   5   4       35.68       31.87      1.77 o 
  -5   5   4      102.17       85.67      1.71 o 
  -3   5   4     1693.43     1766.63     21.33 o 
  -1   5   4      339.25      420.38      6.92 o 
   1   5   4      436.73      414.59      5.79 o 
   3   5   4      116.94      125.04      2.29 o 
   5   5   4      302.77      280.68     12.27 o 
   7   5   4        7.96        8.76      1.34 o 
   9   5   4        1.02        2.92      0.87 o 
  11   5   4       16.50       12.63      1.27 o 
  13   5   4        1.95        1.37      0.66 o 
 -14   6   4        0.12        0.37      0.94 o 
 -12   6   4        0.07        0.55      1.15 o 
 -10   6   4        0.26       -0.36      0.89 o 
  -8   6   4        3.98        8.16      1.00 o 
  -6   6   4        1.29        0.78      3.22 o 
  -4   6   4      699.95      729.82     34.86 o 
  -2   6   4      164.07      193.68      5.57 o 
   0   6   4      498.94      439.53     18.88 o 
   2   6   4       21.71       24.06      1.36 o 
   4   6   4      264.65      244.10      7.84 o 
   6   6   4       18.97       11.89      6.65 o 
   8   6   4      120.27      136.32      3.78 o 
  10   6   4       17.49       16.61      1.97 o 
  12   6   4        2.25        2.61      1.08 o 
  14   6   4        1.27        0.80      0.86 o 
 -13   7   4        2.49        2.24      0.78 o 
 -11   7   4        2.53        0.35      1.05 o 
  -9   7   4        1.96        2.46      0.95 o 
  -7   7   4        1.55       -0.15      0.88 o 
  -5   7   4        0.09       -0.12      1.07 o 
  -3   7   4        0.31        0.24      3.81 o 
  -1   7   4      354.38      305.15     12.27 o 
   1   7   4       63.98       70.14      3.47 o 
   3   7   4      329.20      319.97     12.63 o 
   5   7   4       66.16       76.57      2.83 o 
   7   7   4      182.55      213.47      6.10 o 
   9   7   4        0.73        0.85      1.13 o 
  11   7   4        3.54        4.18      1.93 o 
  13   7   4        2.44       -0.14      1.19 o 
 -12   8   4        0.35       -0.19      1.00 o 
 -10   8   4        0.83        0.40      1.31 o 
  -8   8   4        3.23        1.11      0.92 o 
  -6   8   4        0.40       -0.65      0.70 o 
  -4   8   4        3.28        1.06      1.25 o 
  -2   8   4      139.31      126.22      4.10 o 
   0   8   4      109.64      109.21      3.18 o 
   2   8   4      319.27      315.76      7.85 o 
   4   8   4        5.25        6.77      1.48 o 
   6   8   4       23.80       28.54      1.55 o 
   8   8   4       18.38       17.05      1.38 o 
  10   8   4        3.47        1.68      1.13 o 
  -9   9   4        0.02        0.09      0.93 o 
  -7   9   4        1.22        1.05      1.02 o 
  -5   9   4       16.91       14.55      1.23 o 
  -3   9   4        0.29        0.73      1.07 o 
  -1   9   4       21.84       22.97      1.32 o 
   1   9   4        5.86        4.25      1.15 o 
   3   9   4        3.51        2.55      1.27 o 
   5   9   4        1.00        1.09      1.01 o 
   7   9   4       14.21       11.35      1.12 o 
   9   9   4        4.03        4.56      1.35 o 
  -8  10   4        0.37       -0.06      0.96 o 
  -6  10   4        0.47        0.29      0.88 o 
  -4  10   4        3.66        3.97      1.08 o 
  -2  10   4        6.59        7.02      0.88 o 
   0  10   4        2.19        0.13      0.85 o 
   2  10   4        1.19        0.05      1.03 o 
   4  10   4        0.77       -0.06      0.87 o 
   6  10   4        0.00        1.39      0.73 o 
  -3  11   4        8.63        6.77      1.11 o 
  -1  11   4        0.08        1.29      0.73 o 
   1  11   4        1.14       -0.37      0.80 o 
   3  11   4        1.70        1.63      0.72 o 
 -17   1   5        5.80        6.91      0.54 o 
 -15   1   5       40.57       56.45      1.33 o 
 -13   1   5      111.25      105.64      1.70 o 
 -11   1   5      596.44      651.79     29.32 o 
  -9   1   5      529.49      532.39      8.12 o 
  -7   1   5     2065.83     2346.76     25.00 o 
  -5   1   5      239.48      167.70      2.18 o 
  -3   1   5    10583.41    10351.26     92.26 o 
  -1   1   5     3237.32     3360.02     30.21 o 
   1   1   5     3704.40     3579.41     32.37 o 
   3   1   5     1303.44     1470.17     12.91 o 
   5   1   5        7.51        6.59      0.45 o 
   7   1   5       22.11       20.54      0.78 o 
   9   1   5       70.84       62.84      1.82 o 
  11   1   5        2.15        4.24      0.76 o 
  13   1   5        5.11        4.80      0.74 o 
  15   1   5        3.92        5.42      0.64 o 
 -16   2   5        1.18        1.50      0.47 o 
 -14   2   5       96.16       81.43      1.76 o 
 -12   2   5      604.34      649.08     18.00 o 
 -10   2   5       91.35       61.86      2.09 o 
  -8   2   5       70.01       38.75      1.07 o 
  -6   2   5       30.87       27.69      0.82 o 
  -4   2   5      555.77      497.73      4.73 o 
  -2   2   5     8455.53     9827.41     87.61 o 
   0   2   5      192.37      188.86      2.46 o 
   2   2   5       64.04       55.16      0.96 o 
   4   2   5      153.42      178.43      2.21 o 
   6   2   5     2911.97     2827.68     31.51 o 
   8   2   5     1146.16     1225.54     20.88 o 
  10   2   5        1.46        1.54      1.07 o 
  12   2   5       66.22       89.64      2.44 o 
  14   2   5        2.05        2.16      0.68 o 
  16   2   5        0.26        0.47      0.40 o 
 -15   3   5        3.86        6.94      0.85 o 
 -13   3   5        6.68        6.85      1.37 o 
 -11   3   5       19.49       13.96      2.06 o 
  -9   3   5      122.73      120.53      3.29 o 
  -7   3   5       44.48       30.59      0.89 o 
  -5   3   5      794.07      677.37      7.49 o 
  -3   3   5      184.69      236.43      2.84 o 
  -1   3   5       44.99       19.39      0.55 o 
   1   3   5     1834.62     1596.98     18.48 o 
   3   3   5      469.37      433.14      5.30 o 
   5   3   5      672.05      618.48      6.65 o 
   7   3   5      379.05      394.16      6.55 o 
   9   3   5       44.50       46.10      1.96 o 
  11   3   5       21.24       19.03      1.96 o 
  13   3   5        5.03        4.45      0.79 o 
  15   3   5        0.07       -0.16      0.54 o 
 -16   4   5        1.20        1.70      0.57 o 
 -14   4   5        8.10        3.85      0.95 o 
 -12   4   5        2.16        5.06      0.93 o 
 -10   4   5        3.42        6.22      1.18 o 
  -8   4   5      138.09      140.83      3.63 o 
  -6   4   5      968.78      937.60     16.81 o 
  -4   4   5     1792.30     2302.11     24.65 o 
  -2   4   5     1397.46     1089.50     12.36 o 
   0   4   5      605.09      610.71      7.41 o 
   2   4   5       81.24      143.04      2.36 o 
   4   4   5        2.44        5.22      0.46 o 
   6   4   5      497.25      564.54     14.30 o 
   8   4   5      112.43       93.29      4.04 o 
  10   4   5       24.67       24.20      2.02 o 
  12   4   5        1.92        4.62      1.12 o 
  14   4   5        0.72       -0.41      0.66 o 
 -15   5   5        3.69        2.25      0.98 o 
 -13   5   5        0.00        0.71      0.73 o 
 -11   5   5        1.74       -0.64      0.64 o 
  -9   5   5       16.60       24.52      1.69 o 
  -7   5   5        0.11        0.30      1.12 o 
  -5   5   5       48.59       64.13      1.48 o 
  -3   5   5        3.78        4.32      0.67 o 
  -1   5   5     3020.21     3015.58     44.59 o 
   1   5   5      487.88      406.49      5.73 o 
   3   5   5       41.44       44.57      1.28 o 
   5   5   5       83.91       63.33      2.23 o 
   7   5   5        0.03        0.40      0.89 o 
   9   5   5        8.01        8.80      1.08 o 
  11   5   5        1.08        0.43      0.83 o 
  13   5   5        0.02       -0.60      0.60 o 
 -14   6   5        6.29        8.54      1.19 o 
 -12   6   5       13.95       21.68      1.95 o 
 -10   6   5        2.16        1.87      0.96 o 
  -8   6   5        0.57        2.78      0.90 o 
  -4   6   5      235.54      205.11      5.12 o 
  -2   6   5     1233.87     1125.04     24.57 o 
   0   6   5        1.36        0.84      0.83 o 
   2   6   5      167.66      162.44      4.11 o 
   4   6   5      136.28      142.16      8.35 o 
   6   6   5       25.88        8.64      6.55 o 
   8   6   5       61.82       49.01      2.37 o 
  10   6   5       13.53       15.18      2.70 o 
  12   6   5        0.68        0.83      1.86 o 
 -13   7   5        0.20        0.29      0.73 o 
 -11   7   5        0.10       -0.79      0.83 o 
  -9   7   5        2.02        1.04      0.90 o 
  -7   7   5        2.94       -0.33      0.90 o 
  -5   7   5       29.34       24.33      3.35 o 
  -3   7   5      376.87      360.95     20.13 o 
  -1   7   5       14.96       16.37      1.85 o 
   1   7   5      269.27      225.55      7.93 o 
   3   7   5      187.79      159.92     15.20 o 
   5   7   5       19.68       30.70      1.80 o 
   7   7   5        2.65        1.82      1.45 o 
   9   7   5        0.18       -0.44      0.93 o 
  11   7   5        0.47       -0.08      1.06 o 
 -12   8   5        0.26        0.22      1.38 o 
 -10   8   5        2.27        0.68      0.82 o 
  -8   8   5        0.01       -0.75      0.75 o 
  -6   8   5       69.47       56.44      1.78 o 
  -4   8   5        3.35        6.39      1.56 o 
  -2   8   5        0.98        6.39      1.44 o 
   0   8   5      280.70      331.27      6.41 o 
   2   8   5       34.46       45.84      2.80 o 
   4   8   5       83.21       93.14      3.15 o 
   6   8   5       28.26       22.87      1.21 o 
   8   8   5       44.78       47.01      2.37 o 
  10   8   5        1.94        2.28      1.28 o 
  -9   9   5        0.33       -0.93      0.93 o 
  -7   9   5        5.63        7.69      1.17 o 
  -5   9   5        0.51        1.16      0.97 o 
  -3   9   5        0.37        2.06      0.90 o 
  -1   9   5       96.50       79.03      3.53 o 
   1   9   5        0.05        0.13      1.71 o 
   3   9   5       19.54       13.02      1.54 o 
   5   9   5       61.62       67.49      2.42 o 
   7   9   5       27.26       26.03      1.27 o 
   9   9   5        0.36        0.65      1.64 o 
  -8  10   5        0.05       53.86     36.90 o 
  -6  10   5        1.31        3.58      0.93 o 
  -4  10   5        1.57        3.17      1.10 o 
  -2  10   5        3.65        1.39      0.77 o 
   0  10   5        0.05       -0.83      0.83 o 
   2  10   5        0.05        1.88      1.05 o 
   4  10   5        1.70        2.96      0.93 o 
   6  10   5        2.29        1.37      0.71 o 
  -3  11   5        1.30        1.57      1.01 o 
  -1  11   5        0.11       -0.28      0.69 o 
   1  11   5        2.37        2.53      0.85 o 
   3  11   5        0.18       -0.24      0.66 o 
 -16   0   6       55.81       61.94      1.90 o 
 -14   0   6      312.88      268.98      4.42 o 
 -12   0   6      448.90      431.76     10.56 o 
 -10   0   6     2901.18     2726.48     70.69 o 
  -8   0   6      213.85      298.17      5.40 o 
  -6   0   6     6429.32     6902.37    101.88 o 
  -4   0   6     3844.50     3390.53     45.27 o 
  -2   0   6       88.51      115.03      2.15 o 
   0   0   6      637.46      865.45     11.68 o 
   2   0   6        7.56        8.14      0.34 o 
   4   0   6    10441.18    10702.88    131.08 o 
   6   0   6     2521.63     2666.63     33.74 o 
   8   0   6      553.57      581.14      9.37 o 
  10   0   6       15.35       13.70      2.10 o 
  12   0   6       20.96       33.11      2.48 o 
  14   0   6        3.10        2.98      0.86 o 
  16   0   6        4.08        3.16      0.96 o 
 -17   1   6        2.82        5.58      0.58 o 
 -15   1   6      152.16      175.05      2.27 o 
 -13   1   6       71.12       68.55      1.41 o 
 -11   1   6      171.53      185.10     10.96 o 
  -9   1   6      277.97      286.59      4.87 o 
  -7   1   6      287.66      198.27      2.69 o 
  -5   1   6        1.33        1.18      0.31 o 
  -3   1   6      478.96      388.16      3.55 o 
  -1   1   6     3861.20     3178.00     26.14 o 
   1   1   6     1015.68      972.55      8.63 o 
   3   1   6     1220.92     1319.85     11.17 o 
   5   1   6     1530.27     1871.10     17.59 o 
   7   1   6     1376.55     1431.65     15.11 o 
   9   1   6       53.01       58.10      1.85 o 
  11   1   6        1.15        3.02      0.72 o 
  13   1   6        1.17        2.68      0.69 o 
  15   1   6        2.97        4.75      0.62 o 
 -16   2   6        1.74        3.14      0.58 o 
 -14   2   6       10.40       16.88      0.99 o 
 -12   2   6        5.64        9.51      1.05 o 
 -10   2   6       10.47        6.53      0.93 o 
  -8   2   6      206.58      200.12      2.96 o 
  -6   2   6     3230.76     3265.55     36.69 o 
  -4   2   6      143.18      173.44      2.06 o 
  -2   2   6        6.27        4.31      0.28 o 
   0   2   6     5532.83     6101.87     57.82 o 
   2   2   6      257.20      443.06      6.40 o 
   4   2   6       17.99       15.16      0.57 o 
   6   2   6        5.79        9.23      0.62 o 
   8   2   6      131.90      114.12      2.31 o 
  10   2   6       22.44       21.72      1.62 o 
  12   2   6       10.07        7.26      1.02 o 
  14   2   6        0.78        0.37      0.63 o 
  16   2   6        1.31        0.03      0.41 o 
 -15   3   6        1.46        6.13      0.84 o 
 -13   3   6        4.60        5.19      1.06 o 
 -11   3   6       46.32       40.94      2.79 o 
  -9   3   6        9.79        9.97      1.13 o 
  -7   3   6       44.90       32.32      0.94 o 
  -5   3   6     4128.13     4777.97     46.84 o 
  -3   3   6       58.45       83.40      1.09 o 
  -1   3   6      105.38       90.35      1.62 o 
   1   3   6     4176.20     3351.56     44.76 o 
   3   3   6        5.31        5.70      0.44 o 
   5   3   6      793.27      720.73      8.16 o 
   7   3   6       28.55       25.71      1.88 o 
   9   3   6       14.17       14.70      1.71 o 
  11   3   6       21.45       20.39      2.02 o 
  13   3   6        0.04       -0.63      0.63 o 
  15   3   6        6.22        8.47      0.70 o 
 -16   4   6        9.82        9.98      0.72 o 
 -14   4   6        9.49       10.35      1.62 o 
 -12   4   6       35.20       40.52      1.96 o 
 -10   4   6       66.39       65.56      4.64 o 
  -8   4   6       75.61       75.73      2.50 o 
  -6   4   6      167.72      215.30      3.52 o 
  -4   4   6     1547.98     1723.24     19.70 o 
  -2   4   6       82.16      136.38      2.24 o 
   0   4   6      211.41      227.98      3.09 o 
   2   4   6      891.66      846.55     10.12 o 
   4   4   6      290.32      386.09      5.31 o 
   6   4   6      153.88      202.42      4.32 o 
   8   4   6      252.97      240.63      9.66 o 
  10   4   6       41.31       41.45      3.49 o 
  12   4   6        7.49        9.11      1.44 o 
  14   4   6        0.73       -0.46      0.65 o 
 -15   5   6        1.24        1.82      0.98 o 
 -13   5   6        4.60       11.43      1.01 o 
 -11   5   6        5.06        7.34      0.84 o 
  -9   5   6       87.34      100.17      4.51 o 
  -7   5   6      178.40      178.56      4.09 o 
  -5   5   6      818.98      789.69     15.39 o 
  -3   5   6      791.99      760.25     11.26 o 
  -1   5   6      130.05      159.01      3.17 o 
   1   5   6      560.55      644.61      8.73 o 
   3   5   6      231.92      258.08      4.00 o 
   5   5   6       36.89       36.92      2.71 o 
   7   5   6       58.80       63.89      4.18 o 
   9   5   6        5.47        3.02      1.42 o 
  11   5   6        0.03        0.09      1.19 o 
  13   5   6        0.36       -0.52      0.61 o 
 -14   6   6        0.28        1.74      0.97 o 
 -12   6   6        1.40        2.01      1.30 o 
 -10   6   6        1.25        0.19      0.92 o 
  -8   6   6        1.40        0.14      0.87 o 
  -4   6   6       13.98       14.51      1.49 o 
  -2   6   6        0.93        0.60      1.07 o 
   0   6   6        1.62        5.18      1.25 o 
   2   6   6      158.96      137.82      3.72 o 
   4   6   6      160.26      156.38      6.38 o 
   6   6   6        1.72        0.76      2.75 o 
   8   6   6        1.08        3.76      1.42 o 
  10   6   6        1.84        3.71      1.79 o 
  12   6   6        0.10       -0.89      1.05 o 
 -13   7   6        0.06       -0.04      0.72 o 
 -11   7   6        0.21        0.68      0.86 o 
  -9   7   6        0.00       -0.73      0.84 o 
  -7   7   6       13.03       14.01      1.14 o 
  -5   7   6       90.42       73.59      2.37 o 
  -3   7   6      102.14       87.95      8.71 o 
  -1   7   6      689.26      582.17     22.45 o 
   1   7   6       97.19      110.20      7.93 o 
   3   7   6        6.13        3.81      1.06 o 
   5   7   6      100.76       51.96      3.48 o 
   7   7   6        1.06        0.68      1.06 o 
   9   7   6        0.56       -0.46      1.01 o 
  11   7   6        1.10       -0.01      1.03 o 
 -12   8   6        0.01       -0.42      0.74 o 
 -10   8   6        2.78        2.92      0.94 o 
  -8   8   6       27.77       31.44      1.28 o 
  -6   8   6       14.27       13.52      0.96 o 
  -4   8   6        6.16        6.82      1.22 o 
  -2   8   6      410.05      441.61      8.36 o 
   0   8   6       80.75       79.95      3.59 o 
   2   8   6       13.86       22.32      3.51 o 
   4   8   6       69.59       68.53      2.84 o 
   6   8   6        1.85        5.75      0.87 o 
   8   8   6       22.29       22.00      1.44 o 
  10   8   6       10.35        9.84      1.48 o 
  -9   9   6        0.55       34.06     41.33 o 
  -7   9   6        3.44        1.95      1.06 o 
  -5   9   6        1.10        2.09      1.05 o 
  -3   9   6       69.70       71.41      2.07 o 
  -1   9   6        0.30        0.05      0.86 o 
   1   9   6        0.41       -0.41      1.14 o 
   3   9   6        1.57        1.70      1.21 o 
   5   9   6        0.12        0.40      0.92 o 
   7   9   6       23.01       21.71      1.78 o 
   9   9   6        0.01       -1.15      1.56 o 
  -8  10   6        1.00       28.54     36.94 o 
  -6  10   6        0.19        0.58      0.91 o 
  -4  10   6        0.06        1.44      1.31 o 
  -2  10   6        2.44        2.07      0.80 o 
   0  10   6        0.04       -0.56      0.94 o 
   2  10   6        0.07        1.62      1.02 o 
   4  10   6        2.80        4.38      0.93 o 
   6  10   6        0.17       -0.29      0.66 o 
  -3  11   6        0.28        0.42      0.99 o 
  -1  11   6        0.00       -0.68      0.68 o 
   1  11   6        0.22        0.38      0.80 o 
   3  11   6        1.50        1.16      0.77 o 
 -17   1   7        0.75        1.25      0.54 o 
 -15   1   7      146.17      179.75      2.31 o 
 -13   1   7        3.04        4.13      0.59 o 
 -11   1   7        7.86        7.21      2.78 o 
  -9   1   7      124.65       99.98      2.57 o 
  -7   1   7     1188.99     1074.13     11.81 o 
  -5   1   7      475.66      584.59      6.55 o 
  -3   1   7     1533.86     1744.03     16.42 o 
  -1   1   7     3553.44     3614.16     29.74 o 
   1   1   7      165.13       57.84      0.81 o 
   3   1   7     1780.79     1644.24     14.57 o 
   5   1   7     1302.75     1319.47     13.86 o 
   7   1   7     1100.99     1122.72     13.85 o 
   9   1   7        6.44        8.23      0.86 o 
  11   1   7       14.72       14.06      1.03 o 
  13   1   7        0.56        0.93      0.65 o 
  15   1   7       11.96       12.99      0.74 o 
 -16   2   7        2.63        2.65      0.56 o 
 -14   2   7       40.94       37.87      1.34 o 
 -12   2   7        2.92       -0.49      0.78 o 
 -10   2   7        5.77        2.85      0.91 o 
  -8   2   7      185.47      160.32      2.52 o 
  -6   2   7       65.88       64.51      1.29 o 
  -4   2   7      119.29      109.00      1.45 o 
  -2   2   7       40.69       17.78      0.54 o 
   0   2   7     3308.38     4070.63     54.26 o 
   2   2   7      999.19      842.41     10.76 o 
   4   2   7      302.17      220.91      4.40 o 
   6   2   7       96.87      128.40      2.19 o 
   8   2   7       33.69       32.19      1.20 o 
  10   2   7       79.95       86.25      2.56 o 
  12   2   7        0.68       -0.29      0.71 o 
  14   2   7        0.06       -0.12      0.60 o 
 -15   3   7       10.67       14.34      0.88 o 
 -13   3   7       14.38       24.11      1.43 o 
 -11   3   7       13.46       10.75      1.76 o 
  -9   3   7       16.49       19.38      1.41 o 
  -7   3   7      460.46      481.58      6.04 o 
  -5   3   7     2432.43     2531.74     25.06 o 
  -3   3   7       78.43       36.55      0.78 o 
  -1   3   7      121.13      198.90      2.85 o 
   1   3   7      459.23      531.18      7.18 o 
   3   3   7      245.72      338.09      3.90 o 
   5   3   7     3979.47     3905.04     41.60 o 
   7   3   7      460.67      527.65      9.40 o 
   9   3   7       27.34       27.70      3.13 o 
  11   3   7        0.51        0.64      1.09 o 
  13   3   7        0.43        0.27      0.81 o 
  15   3   7        0.02        0.42      0.59 o 
 -16   4   7        0.52        0.69      0.54 o 
 -14   4   7        3.95        3.22      0.97 o 
 -12   4   7        5.59        2.46      1.01 o 
 -10   4   7       60.73       75.34      2.80 o 
  -8   4   7        9.78       10.22      1.14 o 
  -6   4   7     1079.35     1004.45     11.67 o 
  -4   4   7      219.25      138.03      2.08 o 
  -2   4   7     3602.80     3538.38     39.66 o 
   0   4   7      234.85      354.43      4.59 o 
   2   4   7      977.50     1079.33     13.70 o 
   4   4   7     1410.25     1242.98     14.21 o 
   6   4   7      197.29      233.79      5.77 o 
   8   4   7       28.95       32.87      3.40 o 
  10   4   7       27.24       28.96      3.85 o 
  12   4   7        0.18       -0.17      1.07 o 
  14   4   7        0.65        0.40      0.79 o 
 -15   5   7        1.85        2.32      0.79 o 
 -13   5   7        5.70        2.99      0.81 o 
 -11   5   7       49.39       44.13      1.46 o 
  -9   5   7        8.60        8.46      1.00 o 
  -7   5   7       24.23       33.95      2.13 o 
  -5   5   7      315.71      249.73      5.79 o 
  -3   5   7        4.76        3.15      0.64 o 
  -1   5   7        5.68        4.90      1.02 o 
   1   5   7      253.25      193.79      2.83 o 
   3   5   7       94.48       65.20      1.93 o 
   5   5   7       43.53       29.14      1.67 o 
   9   5   7        0.28       -0.03      0.90 o 
  11   5   7        0.00       -1.12      1.12 o 
  13   5   7        3.26        3.40      1.22 o 
 -14   6   7        0.61        1.98      1.78 o 
 -12   6   7        3.33        3.20      1.31 o 
 -10   6   7       13.77       11.88      1.29 o 
  -8   6   7        3.84        6.19      1.04 o 
  -4   6   7      227.15      294.86      8.85 o 
  -2   6   7       23.99       26.00      3.28 o 
   0   6   7      171.67      162.40      5.07 o 
   2   6   7       21.94       22.13      1.51 o 
   4   6   7       10.62       15.25      2.44 o 
   6   6   7       21.58       26.98      6.54 o 
   8   6   7        1.35       -1.12      1.12 o 
  10   6   7        0.41        0.49      0.88 o 
  12   6   7        0.08       -1.00      1.02 o 
 -13   7   7        0.13        0.94      0.74 o 
 -11   7   7        0.00        0.49      0.91 o 
  -9   7   7        2.53       -0.85      0.85 o 
  -7   7   7       56.68       87.51      2.23 o 
  -5   7   7      313.62      340.97      6.98 o 
  -3   7   7      809.61      887.27     42.43 o 
  -1   7   7       65.54       61.96      5.08 o 
   1   7   7        9.57        7.05      3.45 o 
   3   7   7        5.20        3.85      1.07 o 
   5   7   7        0.28       -0.66      0.66 o 
   7   7   7        0.62        0.55      0.78 o 
   9   7   7        1.25       -0.43      0.99 o 
  11   7   7        0.39       -0.96      0.97 o 
 -12   8   7        3.23        2.90      0.81 o 
 -10   8   7       12.20       11.22      1.24 o 
  -8   8   7       34.17       36.71      1.35 o 
  -6   8   7        1.12        1.25      0.74 o 
  -4   8   7      215.84      211.53      4.63 o 
  -2   8   7       16.54       18.70      1.93 o 
   0   8   7        6.06        5.46      1.64 o 
   2   8   7      101.22      100.28      3.20 o 
   4   8   7       74.13       65.52      2.32 o 
   6   8   7        2.38        0.13      0.74 o 
   8   8   7        0.42        0.65      0.83 o 
  10   8   7        5.96        5.06      0.95 o 
  -9   9   7        3.20       70.16     43.57 o 
  -7   9   7        2.15        2.99      0.93 o 
  -5   9   7       28.11       26.37      1.55 o 
  -3   9   7       27.98       30.98      1.44 o 
  -1   9   7       28.61       22.10      1.29 o 
   1   9   7       36.84       42.94      4.69 o 
   3   9   7        0.73        0.59      1.16 o 
   5   9   7       13.05       14.07      1.64 o 
   7   9   7        1.57        1.21      1.24 o 
  -8  10   7        3.42        3.06      6.50 o 
  -6  10   7        3.32        5.48      0.99 o 
  -4  10   7        6.52        6.86      1.47 o 
  -2  10   7        0.26       -0.07      0.76 o 
   0  10   7        0.17       -0.51      0.94 o 
   2  10   7       15.80        9.02      1.22 o 
   4  10   7        0.94        0.35      0.81 o 
   6  10   7        1.94        1.15      0.67 o 
  -3  11   7        0.01       -1.49      1.49 o 
  -1  11   7        1.34        1.15      1.44 o 
   1  11   7        0.53        0.60      1.33 o 
 -16   0   8        3.02        2.06      0.76 o 
 -14   0   8      172.92      175.34      3.28 o 
 -12   0   8       44.74       65.77      3.27 o 
 -10   0   8      201.97      214.46      6.28 o 
  -8   0   8      734.28      807.03     13.31 o 
  -6   0   8     1303.78     1081.37     31.27 o 
  -4   0   8      709.47      831.82     14.32 o 
  -2   0   8     2850.11     3348.95     47.41 o 
   0   0   8     2285.18     2366.19     31.88 o 
   2   0   8     3581.67     3374.88     41.03 o 
   4   0   8     2161.70     1922.91     26.68 o 
   6   0   8      374.88      490.34      7.51 o 
   8   0   8      239.14      313.13     10.17 o 
  10   0   8       95.99       63.58      2.90 o 
  12   0   8       39.35       48.94      2.50 o 
  14   0   8        2.93        6.02      0.90 o 
  16   0   8        7.73        5.16      0.88 o 
 -17   1   8        6.02        5.70      0.71 o 
 -15   1   8       43.07       52.85      1.40 o 
 -13   1   8       44.39       36.35      1.14 o 
 -11   1   8       12.33        8.73      2.96 o 
  -9   1   8      289.47      268.00      5.14 o 
  -7   1   8      952.23      845.19      9.45 o 
  -5   1   8     2397.61     2359.10     26.57 o 
  -3   1   8       93.69       48.68      0.93 o 
  -1   1   8     2077.63     1954.99     16.09 o 
   1   1   8       31.89       29.20      0.53 o 
   3   1   8       47.30        4.31      0.27 o 
   5   1   8      537.16      517.26      6.21 o 
   7   1   8        1.09        0.71      0.50 o 
   9   1   8       53.07       53.10      2.46 o 
  11   1   8       14.28       22.67      1.21 o 
  13   1   8       58.22       54.43      1.59 o 
  15   1   8        2.90        2.47      0.53 o 
 -16   2   8        0.86        0.44      0.53 o 
 -14   2   8        1.19        2.99      0.74 o 
 -12   2   8        0.40        2.36      0.84 o 
 -10   2   8        0.03        1.95      0.86 o 
  -8   2   8        5.76        5.53      0.58 o 
  -6   2   8      211.24      233.00      2.96 o 
  -4   2   8      699.22      534.54      5.61 o 
  -2   2   8     1291.45     1047.84     11.23 o 
   0   2   8       68.69       38.09      0.97 o 
   2   2   8      721.59      768.87      9.41 o 
   4   2   8     2102.60     1731.00     18.66 o 
   6   2   8      434.79      462.56      6.12 o 
   8   2   8        9.87       19.46      1.93 o 
  10   2   8       56.64       78.56      2.17 o 
  12   2   8        2.67        2.13      0.99 o 
  14   2   8       13.23       16.52      0.91 o 
 -15   3   8        6.64        9.26      0.84 o 
 -13   3   8       86.05       94.37      4.38 o 
 -11   3   8       79.41       73.81      3.61 o 
  -9   3   8      200.49      226.51      5.16 o 
  -7   3   8        2.58        3.00      0.51 o 
  -5   3   8       95.04      110.48      1.70 o 
  -3   3   8      465.53      548.17      6.40 o 
  -1   3   8     2301.40     2518.74     27.85 o 
   1   3   8      954.88      846.10     10.69 o 
   3   3   8     1366.41     1734.91     18.13 o 
   5   3   8     2423.24     2251.41     26.94 o 
   7   3   8       33.04       20.89      1.49 o 
   9   3   8        1.96        0.81      0.86 o 
  11   3   8        0.05        0.44      0.98 o 
  13   3   8        1.80        2.46      1.06 o 
  15   3   8        0.53       -0.44      0.53 o 
 -16   4   8        1.44        2.66      0.77 o 
 -14   4   8        7.81        8.86      1.08 o 
 -12   4   8       27.30       28.37      1.70 o 
 -10   4   8       74.19       68.04      5.10 o 
  -8   4   8      259.96      265.00      5.80 o 
  -6   4   8       33.09       34.34      1.09 o 
  -4   4   8      430.39      413.68      5.45 o 
  -2   4   8      154.92      163.52      2.37 o 
   0   4   8     1998.89     2360.87     27.63 o 
   2   4   8       17.11       19.70      0.78 o 
   4   4   8       10.88       20.58      0.73 o 
   6   4   8      108.02      117.64      3.09 o 
   8   4   8        6.24        2.84      1.58 o 
  10   4   8        0.00        0.37      0.94 o 
  12   4   8        0.07       -0.08      1.06 o 
  14   4   8        0.36       -0.02      0.61 o 
 -15   5   8        4.25        4.01      0.99 o 
 -13   5   8        2.32        5.06      0.87 o 
 -11   5   8       25.95       22.24      1.37 o 
  -9   5   8        0.17       -1.04      1.04 o 
  -7   5   8      202.23      179.18      6.07 o 
  -5   5   8      140.12      129.76      3.66 o 
  -3   5   8        5.69       10.42      0.85 o 
  -1   5   8      413.60      436.78      5.99 o 
   1   5   8      424.38      449.99      6.62 o 
   3   5   8        0.12        0.07      0.76 o 
   5   5   8      107.97       91.51      4.44 o 
   9   5   8        3.72        2.82      2.47 o 
  11   5   8        2.92        0.82      1.24 o 
  13   5   8        1.49        2.36      0.77 o 
 -14   6   8        0.88        0.95      0.79 o 
 -12   6   8        0.97        1.40      1.31 o 
 -10   6   8        2.40        2.14      0.98 o 
  -8   6   8       55.43       74.28      2.22 o 
  -4   6   8      155.54      157.56      4.33 o 
  -2   6   8       30.99       36.59      2.34 o 
   0   6   8       55.07       39.60      2.41 o 
   2   6   8      292.20      277.16      7.14 o 
   4   6   8       79.89       62.29      6.57 o 
   6   6   8       22.94       18.70      3.15 o 
   8   6   8        0.25        0.09      1.05 o 
  10   6   8        3.06        3.80      1.49 o 
  12   6   8        0.21        1.27      1.05 o 
 -13   7   8        3.52        2.39      0.77 o 
 -11   7   8        8.91        9.37      1.16 o 
  -9   7   8       38.84       36.83      1.33 o 
  -7   7   8       53.36       53.42      1.80 o 
  -5   7   8      186.74      160.76      3.51 o 
  -3   7   8      146.65      123.42      9.87 o 
  -1   7   8        8.52        9.31      3.97 o 
   1   7   8       91.31       85.80      5.78 o 
   3   7   8        3.29        0.03      0.70 o 
   5   7   8        1.72        1.49      0.69 o 
   7   7   8       13.51       12.13      1.33 o 
   9   7   8        0.60       -0.73      1.90 o 
  11   7   8        0.00       -0.06      0.96 o 
 -12   8   8        0.60        0.87      0.73 o 
 -10   8   8       36.97       37.40      1.36 o 
  -8   8   8        0.98        1.26      0.92 o 
  -6   8   8       38.64       41.16      1.46 o 
  -4   8   8      147.47      154.06      2.91 o 
  -2   8   8        1.87        5.03      1.31 o 
   0   8   8       27.59       30.90      2.55 o 
   2   8   8       44.34       37.91      2.68 o 
   4   8   8        1.83        1.99      0.99 o 
   6   8   8        0.04       -0.68      0.68 o 
   8   8   8        1.30        1.01      0.80 o 
  10   8   8        0.39        0.54      1.24 o 
  -9   9   8        0.07        0.15      2.40 o 
  -7   9   8        8.22       11.50      1.08 o 
  -5   9   8       23.43       28.40      1.43 o 
  -3   9   8       17.99       26.67      1.27 o 
  -1   9   8       12.80        8.74      0.95 o 
   1   9   8        2.34        2.07      1.04 o 
   3   9   8       24.53       15.96      2.03 o 
   5   9   8       21.06       18.21      1.31 o 
   7   9   8        3.14        3.67      1.27 o 
  -6  10   8        0.02        0.19      0.94 o 
  -4  10   8        4.81        7.25      1.27 o 
  -2  10   8        4.45        5.81      0.86 o 
   0  10   8        0.03       -0.08      0.95 o 
   2  10   8        2.80        2.60      1.02 o 
   4  10   8       14.02       11.04      1.03 o 
   6  10   8        0.16       -0.44      0.75 o 
  -3  11   8        0.13        1.04      1.56 o 
  -1  11   8        0.06        0.22      1.09 o 
   1  11   8        0.07       -0.75      0.75 o 
 -17   1   9       12.19        8.33      0.75 o 
 -15   1   9       16.44       18.25      1.00 o 
 -13   1   9        4.02        8.05      0.71 o 
 -11   1   9        0.11       -1.53      1.97 o 
  -9   1   9       30.15       26.02      1.36 o 
  -7   1   9        3.76        4.31      0.52 o 
  -5   1   9        0.21        0.61      0.32 o 
  -3   1   9      855.63      858.35      8.69 o 
  -1   1   9      274.56      342.43      3.13 o 
   1   1   9      876.78     1226.29     13.35 o 
   3   1   9      215.36      272.59      3.23 o 
   5   1   9     1690.00     1740.62     20.10 o 
   7   1   9       84.00       92.04      2.06 o 
   9   1   9        3.95        4.13      0.95 o 
  11   1   9       18.18       23.01      1.23 o 
  13   1   9       33.52       34.13      1.31 o 
  15   1   9        6.09        5.35      0.54 o 
 -16   2   9        1.05        0.77      0.54 o 
 -14   2   9        1.11       -0.64      0.69 o 
 -12   2   9       11.80       14.40      1.01 o 
 -10   2   9       22.71       26.07      1.68 o 
  -8   2   9      833.44      949.93     13.48 o 
  -6   2   9     1566.26     1684.89     17.87 o 
  -4   2   9      324.95      496.42      5.27 o 
  -2   2   9     3055.94     3014.49     34.17 o 
   0   2   9     3529.40     4326.29     57.72 o 
   2   2   9      325.99      310.61      5.49 o 
   4   2   9      814.94      958.71     10.64 o 
   6   2   9       32.86       51.94      1.28 o 
   8   2   9      415.26      410.55      6.66 o 
  10   2   9        0.17        0.17      0.69 o 
  12   2   9       48.43       44.86      3.75 o 
  14   2   9        0.35        1.06      0.73 o 
 -15   3   9        4.65        2.05      0.62 o 
 -13   3   9        1.62        2.36      0.94 o 
 -11   3   9       22.16       21.14      3.97 o 
  -9   3   9       11.51       11.35      1.19 o 
  -7   3   9      279.81      253.83      3.88 o 
  -5   3   9      607.56      613.17      6.54 o 
  -3   3   9     1386.93     1325.89     17.38 o 
  -1   3   9     2089.10     2294.40     26.54 o 
   1   3   9     3601.34     3330.64     38.45 o 
   3   3   9      362.40      399.24      4.62 o 
   5   3   9        8.14        5.95      0.92 o 
   7   3   9        0.97        1.11      0.58 o 
   9   3   9        4.10        6.30      1.08 o 
  11   3   9        1.05        0.46      1.01 o 
  13   3   9       16.12       10.68      1.31 o 
  15   3   9        1.18        0.88      0.49 o 
 -16   4   9        3.80        4.60      0.97 o 
 -14   4   9       10.49       13.01      1.08 o 
 -12   4   9        4.26        4.43      1.40 o 
 -10   4   9       20.10       21.02      2.03 o 
  -8   4   9       18.71       22.34      1.56 o 
  -6   4   9      188.38      195.60      5.24 o 
  -4   4   9      240.82      220.58      3.60 o 
  -2   4   9     1451.31     1415.41     16.35 o 
   0   4   9        2.10        2.84      0.50 o 
   2   4   9      655.60      633.71      8.41 o 
   4   4   9      838.25      831.38     10.47 o 
   6   4   9       46.44       36.75      1.61 o 
   8   4   9       34.79       37.46      3.74 o 
  10   4   9        0.00       -0.79      0.92 o 
  12   4   9        2.20        1.45      1.31 o 
  14   4   9        0.26       -0.57      0.57 o 
 -15   5   9        0.00       -0.34      1.71 o 
 -13   5   9       35.52       39.94      4.29 o 
 -11   5   9       19.81       26.14      1.47 o 
  -9   5   9        7.06        3.06      1.15 o 
  -7   5   9        1.45        6.07      1.32 o 
  -5   5   9        1.38        5.71      1.10 o 
  -3   5   9        0.00        3.03      1.86 o 
  -1   5   9       23.33       44.62      1.20 o 
   1   5   9       40.49       39.07      1.04 o 
   3   5   9      694.64      806.99     16.85 o 
   5   5   9      328.28      327.47     12.33 o 
   7   5   9       21.12       19.38      2.26 o 
   9   5   9        1.03        2.20      2.38 o 
  11   5   9        8.29        8.72      1.54 o 
  13   5   9        3.82        3.98      1.27 o 
 -14   6   9        2.62        2.74      0.84 o 
 -12   6   9        4.31        4.61      2.59 o 
 -10   6   9       45.96       46.23      1.74 o 
  -8   6   9       80.03      113.52      2.71 o 
  -4   6   9        0.04        2.94      1.24 o 
  -2   6   9       38.34       34.95      2.31 o 
   0   6   9       44.47       40.47      2.44 o 
   2   6   9       71.54       69.76      2.40 o 
   4   6   9       52.71       25.34      5.10 o 
   6   6   9        5.46        3.61      1.30 o 
   8   6   9        0.30        1.77      1.08 o 
  10   6   9        4.11        4.24      1.89 o 
  12   6   9        0.26        0.01      0.99 o 
 -13   7   9        1.93        2.49      0.77 o 
 -11   7   9       12.82       20.46      1.59 o 
  -9   7   9       40.27       41.56      1.47 o 
  -7   7   9       11.28       14.98      1.14 o 
  -5   7   9      151.50      167.58      3.59 o 
  -3   7   9        0.52       -1.52      1.52 o 
  -1   7   9       31.92       39.14      4.13 o 
   1   7   9        0.80       -1.13      1.32 o 
   3   7   9        2.78        4.50      0.87 o 
   5   7   9        2.15        4.79      0.84 o 
   7   7   9        2.01        1.92      1.01 o 
   9   7   9        0.20       -0.93      1.22 o 
  11   7   9        0.22       -0.88      0.88 o 
 -12   8   9       11.06       10.04      1.37 o 
 -10   8   9        6.74        4.78      0.93 o 
  -8   8   9       34.40       32.16      1.30 o 
  -6   8   9      112.30      124.02      2.42 o 
  -4   8   9       36.17       38.26      1.65 o 
  -2   8   9       15.50       10.40      0.99 o 
   0   8   9        0.32       -0.16      0.91 o 
   2   8   9       29.73       27.27      2.25 o 
   4   8   9       12.08       18.35      1.99 o 
   6   8   9        1.41       -0.74      0.74 o 
   8   8   9        0.04       -0.40      0.97 o 
  10   8   9        0.10        0.33      1.18 o 
  -9   9   9        0.43       77.97     44.62 o 
  -7   9   9       50.01       56.52      1.84 o 
  -5   9   9       24.11       24.38      1.35 o 
  -3   9   9        7.76        6.03      0.89 o 
  -1   9   9        7.53        6.92      1.05 o 
   1   9   9       15.61       16.73      1.53 o 
   3   9   9        0.03        0.12      0.93 o 
   5   9   9        7.52        8.88      0.96 o 
   7   9   9        8.57        7.10      1.06 o 
  -6  10   9        1.59        2.76      1.08 o 
  -4  10   9        0.12        2.58      1.18 o 
  -2  10   9        9.00       10.35      0.98 o 
   0  10   9        7.75        5.19      1.08 o 
   2  10   9        2.77        3.12      1.48 o 
   4  10   9        2.60        2.00      0.80 o 
   6  10   9        0.01       -0.80      0.94 o 
  -1  11   9        0.11       -0.70      1.01 o 
   1  11   9        0.14       -0.09      0.73 o 
 -16   0  10        1.59        1.26      1.19 o 
 -14   0  10        2.10        5.32      1.07 o 
 -12   0  10        9.62        8.22      1.42 o 
 -10   0  10      142.76      106.74      3.97 o 
  -8   0  10      836.64      856.02     13.73 o 
  -6   0  10      849.84     1080.29     16.77 o 
  -4   0  10      129.21       88.30      1.93 o 
  -2   0  10        7.70       17.23      0.53 o 
   0   0  10     9945.30    10955.01    132.63 o 
   2   0  10      128.78      220.87      3.89 o 
   4   0  10      105.01       91.17      1.82 o 
   6   0  10      207.21      226.43      9.26 o 
   8   0  10      922.09     1092.18     30.38 o 
  10   0  10       60.21       56.18      2.54 o 
  12   0  10      114.79      120.44      3.90 o 
  14   0  10        0.17        0.22      0.81 o 
 -17   1  10        7.77        4.46      0.67 o 
 -15   1  10        2.39        0.07      0.75 o 
 -13   1  10        5.14        8.85      0.80 o 
 -11   1  10        0.63       -1.57      2.14 o 
  -9   1  10      196.11      166.78      3.65 o 
  -7   1  10      525.13      582.67      6.77 o 
  -5   1  10      441.10      369.43      4.10 o 
  -3   1  10       10.83       14.78      0.82 o 
  -1   1  10      508.06      379.03      4.37 o 
   3   1  10      641.22      825.18     10.17 o 
   5   1  10      418.08      600.93      8.87 o 
   7   1  10       36.67       39.62      1.23 o 
   9   1  10      214.31      212.65      5.05 o 
  11   1  10       20.44       26.76      1.18 o 
  13   1  10       33.73       28.37      1.23 o 
  15   1  10        0.04       -0.34      0.46 o 
 -16   2  10        0.09        0.24      0.56 o 
 -14   2  10        4.18        3.46      0.70 o 
 -12   2  10        9.84       12.14      1.58 o 
 -10   2  10       24.54       15.18      3.48 o 
  -8   2  10       25.00       27.01      1.36 o 
  -6   2  10       13.73       14.03      0.69 o 
  -4   2  10      997.73     1101.64     11.20 o 
  -2   2  10        2.13        1.36      0.33 o 
   0   2  10      854.80      871.96     11.33 o 
   2   2  10       31.89        9.62      1.24 o 
   4   2  10       94.39       97.71      1.69 o 
   6   2  10       38.81       46.04      1.56 o 
   8   2  10       11.39        7.42      0.85 o 
  10   2  10      106.92      105.37      2.47 o 
  12   2  10        0.01        0.57      0.82 o 
  14   2  10        0.11       -0.05      0.68 o 
 -15   3  10        1.19        1.81      0.59 o 
 -13   3  10       59.17       70.50      3.06 o 
 -11   3  10       13.36       11.66      2.34 o 
  -9   3  10        0.49       -0.73      0.73 o 
  -7   3  10      470.44      420.76      7.40 o 
  -5   3  10      252.75      251.59      3.27 o 
  -3   3  10       17.47       19.54      0.74 o 
  -1   3  10      342.74      470.31      6.53 o 
   1   3  10      375.23      357.61      5.22 o 
   3   3  10     2316.52     2891.52     34.18 o 
   5   3  10       86.10      102.76      2.91 o 
   7   3  10        1.21        0.55      0.52 o 
   9   3  10        0.27        0.50      0.86 o 
  11   3  10        0.00       -0.58      1.21 o 
  13   3  10        0.60        0.63      0.94 o 
  15   3  10        0.13       -0.03      0.49 o 
 -16   4  10        6.36        4.15      1.12 o 
 -14   4  10        2.10        1.89      0.78 o 
 -12   4  10       15.96       15.41      1.19 o 
 -10   4  10       36.82       47.65      3.78 o 
  -8   4  10        5.35        7.76      1.92 o 
  -6   4  10      160.79      195.22      5.32 o 
  -4   4  10      415.17      508.19      6.10 o 
  -2   4  10     2020.90     2008.64     25.00 o 
   0   4  10      597.61      620.80      7.79 o 
   2   4  10      220.03      176.48      2.69 o 
   4   4  10       43.45       73.54      1.81 o 
   6   4  10       64.36       86.32      2.58 o 
   8   4  10        3.52       -0.24      1.33 o 
  10   4  10        0.09       -0.47      0.98 o 
  12   4  10        0.07       -0.48      1.04 o 
  14   4  10        6.70        5.93      0.77 o 
 -15   5  10        0.01        0.82      0.91 o 
 -13   5  10        0.22       -0.43      0.73 o 
 -11   5  10        8.68        5.98      1.02 o 
  -9   5  10        6.70        7.99      1.32 o 
  -5   5  10      212.18      208.76      5.20 o 
  -3   5  10      331.29      310.51      9.10 o 
  -1   5  10        0.26        0.62      0.42 o 
   1   5  10      162.07      146.17      3.36 o 
   3   5  10      275.51      228.18      6.04 o 
   5   5  10       28.00       23.21      3.68 o 
   7   5  10        0.63        0.57      1.26 o 
   9   5  10        3.19        3.33      2.49 o 
  11   5  10        2.79       -0.23      1.77 o 
  13   5  10        2.55        1.69      0.86 o 
 -14   6  10        0.29        1.88      0.85 o 
 -12   6  10        0.93        1.74      1.24 o 
 -10   6  10       34.38       33.41      1.53 o 
  -8   6  10        4.83        4.34      1.03 o 
  -6   6  10       17.40       17.59      1.84 o 
  -4   6  10        0.06        0.46      0.94 o 
  -2   6  10        1.44        1.11      1.11 o 
   0   6  10      118.86       92.89      3.66 o 
   2   6  10        0.19        0.45      0.74 o 
   4   6  10        0.28        0.03      0.97 o 
   6   6  10        0.69        0.14      1.00 o 
   8   6  10        1.67        0.80      1.06 o 
  10   6  10        1.63       -0.32      1.31 o 
  12   6  10        2.50        4.12      1.06 o 
 -13   7  10       20.76       22.27      1.48 o 
 -11   7  10        1.04        1.69      0.88 o 
  -9   7  10        6.64        8.54      1.51 o 
  -7   7  10      201.41      231.13      3.72 o 
  -5   7  10        3.81        5.23      1.04 o 
  -3   7  10       43.48       51.91      2.92 o 
  -1   7  10       36.30       48.80      2.94 o 
   1   7  10      135.87      137.76      4.70 o 
   3   7  10       91.50       86.35      3.24 o 
   5   7  10       29.17       38.49      2.02 o 
   7   7  10        0.21        0.57      0.94 o 
   9   7  10        0.08        0.05      2.43 o 
  11   7  10        0.00        0.79      0.90 o 
 -12   8  10        5.64        6.25      0.99 o 
 -10   8  10       11.34       11.90      1.02 o 
  -8   8  10       47.91       47.61      2.09 o 
  -6   8  10        0.21        1.60      0.78 o 
  -4   8  10        4.43        0.90      0.96 o 
  -2   8  10       33.43       31.77      1.57 o 
   0   8  10       10.90        4.45      0.98 o 
   2   8  10        0.22       -0.64      0.93 o 
   4   8  10        6.20        8.57      1.13 o 
   6   8  10        0.58        1.91      1.24 o 
   8   8  10        0.03       -0.50      0.78 o 
  10   8  10        1.88        0.99      1.16 o 
  -9   9  10        0.35        1.62      3.05 o 
  -7   9  10        1.32        2.12      0.95 o 
  -5   9  10        2.65        4.35      1.25 o 
  -3   9  10        0.93        2.43      0.83 o 
  -1   9  10        5.40        4.87      1.26 o 
   1   9  10       31.89       28.74      1.69 o 
   3   9  10        0.27        0.18      0.92 o 
   5   9  10        0.90        0.36      0.75 o 
   7   9  10        3.72        2.95      0.93 o 
  -6  10  10        0.14       41.24     43.71 o 
  -4  10  10        6.35        3.91      0.81 o 
  -2  10  10        0.01       -0.72      0.72 o 
   0  10  10        2.15        1.49      0.85 o 
   2  10  10        4.54        3.15      0.86 o 
   4  10  10        0.50        0.93      0.74 o 
 -17   1  11        0.44        0.51      0.59 o 
 -15   1  11        4.96        4.95      0.75 o 
 -13   1  11        5.63       10.36      0.77 o 
 -11   1  11        0.83        0.56      1.12 o 
  -9   1  11      158.05      152.39      3.47 o 
  -7   1  11      409.52      364.17      4.79 o 
  -5   1  11      420.00      411.28      4.54 o 
  -3   1  11      193.48      175.49      2.00 o 
  -1   1  11       69.52      116.98      1.74 o 
   1   1  11       10.70        3.99      0.34 o 
   3   1  11     4359.31     4943.28     59.48 o 
   5   1  11       20.21       31.94      1.03 o 
   7   1  11      207.69      256.42      4.46 o 
   9   1  11       57.54       65.83      2.08 o 
  11   1  11        6.94        8.67      0.84 o 
  13   1  11        6.50        6.21      0.98 o 
  15   1  11        0.04       -0.51      0.51 o 
 -16   2  11        3.26        2.03      0.59 o 
 -14   2  11        0.02       -0.61      0.61 o 
 -12   2  11        6.51        8.28      0.77 o 
  -8   2  11       23.12       12.18      1.04 o 
  -6   2  11      215.62      189.24      2.77 o 
  -4   2  11      165.05      190.44      2.36 o 
  -2   2  11     1766.37     1344.13     15.02 o 
   0   2  11     2391.23     3100.80     37.32 o 
   2   2  11      368.91      595.20      7.50 o 
   4   2  11      485.79      466.63      5.90 o 
   6   2  11      491.09      542.48      6.92 o 
   8   2  11      285.82      297.56      5.18 o 
  10   2  11       74.25       74.29      2.13 o 
  12   2  11       33.54       30.48      1.45 o 
  14   2  11        1.53        0.59      0.66 o 
 -15   3  11        2.81        1.75      0.58 o 
 -13   3  11        0.08       -0.84      0.84 o 
 -11   3  11        2.65       -1.07      1.69 o 
  -9   3  11       29.48       29.70      2.15 o 
  -7   3  11      890.99      889.53     14.39 o 
  -5   3  11      461.85      499.02      6.26 o 
  -3   3  11     1072.57      905.61     10.22 o 
  -1   3  11       24.19       67.98      1.44 o 
   1   3  11      429.07      424.53      5.46 o 
   3   3  11       60.04       25.99      0.91 o 
   5   3  11       91.97       89.51      2.02 o 
   7   3  11        0.55        0.54      0.59 o 
   9   3  11       40.28       32.24      1.92 o 
  11   3  11        1.54        0.89      1.24 o 
  13   3  11        0.94        0.47      0.91 o 
 -14   4  11       18.52       20.62      1.17 o 
 -12   4  11       12.55       14.95      1.19 o 
 -10   4  11       10.39       13.55      2.54 o 
  -6   4  11       15.52       20.71      1.54 o 
  -4   4  11      897.07      874.53     10.05 o 
  -2   4  11       84.61       65.34      1.46 o 
   0   4  11      415.29      628.08      7.93 o 
   2   4  11      592.43      547.06      8.44 o 
   4   4  11      160.33      145.81      4.20 o 
   6   4  11      164.77      159.37      4.35 o 
   8   4  11        0.88        3.22      1.73 o 
  10   4  11        0.04       -0.43      3.80 o 
  12   4  11       27.61       25.35      3.67 o 
  14   4  11        0.00        0.67      0.61 o 
 -15   5  11        2.08        1.82      0.87 o 
 -13   5  11       16.24       14.56      1.07 o 
 -11   5  11        9.48        4.65      0.87 o 
  -9   5  11       11.27       10.52      1.53 o 
  -5   5  11        5.55        9.96      1.33 o 
  -3   5  11        9.75        9.97      1.22 o 
  -1   5  11       28.31       34.96      1.73 o 
   1   5  11      545.15      445.01      8.14 o 
   3   5  11      153.18      152.92      3.70 o 
   5   5  11       20.49        3.45      7.09 o 
   7   5  11       34.56       29.33     13.60 o 
   9   5  11       22.66       25.64      3.41 o 
  11   5  11        7.59        3.29      1.91 o 
  13   5  11       20.91       15.02      1.46 o 
 -14   6  11        1.19        1.93      0.76 o 
 -12   6  11       13.50       15.71      1.68 o 
 -10   6  11        8.10        2.50      0.99 o 
  -8   6  11       24.63       19.99      1.23 o 
  -6   6  11        0.79        3.42      1.08 o 
  -4   6  11        1.89        0.79      2.64 o 
  -2   6  11        8.74        7.29      1.62 o 
   0   6  11       42.73       36.34      2.45 o 
   2   6  11       22.17       18.35      2.58 o 
   4   6  11       72.42       68.03      4.52 o 
   6   6  11        4.71        5.77      1.03 o 
   8   6  11       16.80       25.02      1.74 o 
  10   6  11        2.28        0.81      1.32 o 
  12   6  11        1.79        2.30      1.13 o 
 -13   7  11        9.39        7.18      1.10 o 
 -11   7  11        3.52        3.12      0.87 o 
  -9   7  11        8.34        9.84      1.04 o 
  -7   7  11       15.02       15.98      1.19 o 
  -5   7  11        6.10        6.79      1.06 o 
  -3   7  11        5.97        5.27      1.14 o 
  -1   7  11        5.78        5.03      1.57 o 
   1   7  11        1.36        0.20      1.41 o 
   3   7  11       12.38        6.40      1.48 o 
   5   7  11        8.31        9.01      1.33 o 
   7   7  11        0.43        0.51      0.94 o 
   9   7  11        0.57        0.57      1.20 o 
  11   7  11        1.86        1.97      0.89 o 
 -10   8  11       47.15       59.64      1.77 o 
  -8   8  11        9.11       12.93      1.39 o 
  -6   8  11        7.18        7.38      0.88 o 
  -4   8  11        2.15        1.35      1.03 o 
  -2   8  11        9.70        8.72      1.16 o 
   0   8  11        0.15        0.76      0.89 o 
   2   8  11        1.15        1.58      0.92 o 
   4   8  11        1.03        1.14      1.11 o 
   6   8  11        0.06        1.53      1.21 o 
   8   8  11        4.06        4.11      1.25 o 
  10   8  11        0.00       -0.70      1.03 o 
  -9   9  11        2.97       52.34     44.14 o 
  -7   9  11       14.12       13.44      1.12 o 
  -5   9  11        1.41        1.52      1.05 o 
  -3   9  11        0.22        1.01      0.79 o 
  -1   9  11       23.88       24.52      1.57 o 
   1   9  11        5.93        7.17      1.16 o 
   3   9  11        2.58        2.97      0.98 o 
   5   9  11        3.14        2.62      0.79 o 
   7   9  11        0.00       -0.76      0.83 o 
  -6  10  11        0.03       -0.64      1.12 o 
  -4  10  11        9.30        6.12      0.72 o 
  -2  10  11        0.00        0.74      0.74 o 
   0  10  11        1.81        0.29      0.79 o 
   2  10  11        1.34        1.15      0.98 o 
   4  10  11        0.95        1.42      0.67 o 
 -16   0  12        0.30       -0.10      1.37 o 
 -14   0  12        5.32        7.21      1.12 o 
 -12   0  12       26.76       29.72      1.66 o 
  -8   0  12      126.46      124.88      2.93 o 
  -6   0  12      732.96      831.92     13.20 o 
  -4   0  12      192.20      117.58      2.45 o 
  -2   0  12     1760.22     1383.15     18.51 o 
   0   0  12      305.37      350.44      5.56 o 
   2   0  12     4149.55     5551.86    109.72 o 
   4   0  12      755.73     1039.14     31.66 o 
   6   0  12     1633.57     1438.30     29.89 o 
   8   0  12      344.82      353.76     11.64 o 
  10   0  12       67.99       55.10      2.56 o 
  12   0  12        9.77        7.73      1.06 o 
  14   0  12        5.25        4.02      0.82 o 
 -15   1  12        0.70        0.00      0.65 o 
 -13   1  12        8.77        7.65      0.79 o 
 -11   1  12        1.18        0.19      0.89 o 
  -9   1  12       40.42       35.86      1.55 o 
  -7   1  12      262.08      264.86      3.71 o 
  -5   1  12       58.73      101.94      1.73 o 
  -3   1  12        1.66        0.43      0.29 o 
  -1   1  12      338.03      651.97      8.14 o 
   1   1  12     3431.15     3512.45     36.95 o 
   3   1  12       82.15      123.91      2.98 o 
   5   1  12      654.86      773.56     11.03 o 
   7   1  12      124.17      172.61      4.06 o 
   9   1  12       62.89       63.57      1.99 o 
  11   1  12        3.09        2.06      0.70 o 
  13   1  12       17.91       18.16      1.32 o 
  15   1  12        0.37       -0.31      0.57 o 
 -16   2  12        0.26       -0.21      0.54 o 
 -14   2  12        3.18        0.83      0.64 o 
 -12   2  12        8.09        5.07      0.79 o 
  -8   2  12      350.11      314.02      5.90 o 
  -6   2  12       60.26       57.41      1.28 o 
  -4   2  12      286.02      233.97      3.23 o 
  -2   2  12       30.63       37.35      1.04 o 
   0   2  12     1217.23     1747.55     21.39 o 
   2   2  12     2235.46     2801.52     31.53 o 
   4   2  12      115.12       84.34      1.70 o 
   6   2  12      185.69      164.35      3.09 o 
   8   2  12       95.47      123.97      3.59 o 
  10   2  12        2.50        1.85      0.71 o 
  12   2  12        0.84        1.79      0.83 o 
  14   2  12        0.00       -0.05      0.87 o 
 -15   3  12        2.87        3.07      0.60 o 
 -13   3  12       10.56       19.88      1.16 o 
 -11   3  12       17.01       15.23      1.82 o 
  -9   3  12      269.64      255.53      7.35 o 
  -7   3  12      269.66      251.33      6.04 o 
  -5   3  12       82.59      103.02      1.98 o 
  -3   3  12      177.28      191.48      2.67 o 
  -1   3  12        2.50        0.63      0.48 o 
   1   3  12     2223.49     2007.56     24.68 o 
   3   3  12      259.57      242.18      3.58 o 
   5   3  12       16.40       15.77      1.20 o 
   7   3  12       31.67       46.72      2.19 o 
   9   3  12        0.14       -0.06      0.77 o 
  11   3  12        1.47       -1.09      1.09 o 
  13   3  12        0.49        1.08      0.89 o 
 -14   4  12        0.74        0.84      0.99 o 
 -12   4  12       22.95       29.88      1.52 o 
 -10   4  12        0.02        0.11      1.39 o 
  -6   4  12      407.64      360.93      7.50 o 
  -4   4  12        1.70        0.30      0.40 o 
  -2   4  12      174.76      144.30      2.50 o 
   0   4  12       13.04       18.57      0.80 o 
   2   4  12       44.95       20.51      0.89 o 
   4   4  12       62.78       54.83      1.90 o 
   6   4  12        1.97       -0.72      1.46 o 
  10   4  12       12.31       11.93      1.77 o 
  12   4  12        5.71        5.24      1.14 o 
  14   4  12        7.55        6.00      0.79 o 
 -15   5  12        0.44        0.76      1.33 o 
 -13   5  12        0.35       -0.65      0.65 o 
 -11   5  12       12.48       14.69      1.03 o 
  -9   5  12       39.42       37.85      2.57 o 
  -7   5  12       57.14       66.23      3.97 o 
  -5   5  12        0.12        0.61      0.96 o 
  -3   5  12        0.03       -0.34      0.76 o 
  -1   5  12       84.30       75.30      2.09 o 
   1   5  12        3.79        6.18      1.33 o 
   3   5  12        2.31        1.24      0.77 o 
   5   5  12        0.54        3.58      7.54 o 
   7   5  12       45.55        9.13      8.29 o 
   9   5  12        0.02       -1.62      2.20 o 
  11   5  12       80.06       81.54      4.60 o 
  13   5  12        0.27        0.12      0.94 o 
 -14   6  12        0.04        0.52      0.70 o 
 -12   6  12       17.94       21.58      2.49 o 
 -10   6  12       44.39       56.63      2.42 o 
  -8   6  12       18.33       14.19      2.20 o 
  -6   6  12        5.39        4.72      0.98 o 
  -4   6  12        9.13        1.68      2.82 o 
  -2   6  12       24.63       28.59      3.40 o 
   0   6  12       43.22       33.23      3.65 o 
   2   6  12      109.71      140.57      5.14 o 
   4   6  12       64.36       70.31      2.44 o 
   6   6  12       46.78       40.31      6.73 o 
   8   6  12        3.41        3.80      1.18 o 
  10   6  12        1.56        1.98      2.42 o 
  12   6  12       15.88       12.70      1.61 o 
 -13   7  12        0.02        0.41      0.85 o 
 -11   7  12       11.82       14.27      1.07 o 
  -9   7  12       11.01       12.00      1.04 o 
  -7   7  12        0.99        2.81      0.83 o 
  -5   7  12       21.36       22.01      1.53 o 
  -3   7  12        1.67       -0.92      0.92 o 
  -1   7  12       17.91        8.46      3.58 o 
   1   7  12        5.79        3.04      1.49 o 
   3   7  12        3.03        3.42      0.96 o 
   5   7  12        0.26        0.91      0.78 o 
   7   7  12       11.21       10.02      1.22 o 
   9   7  12        2.51        3.44      1.28 o 
  11   7  12        0.85        1.37      0.81 o 
 -10   8  12       24.37       30.15      2.94 o 
  -8   8  12        5.40        6.36      0.90 o 
  -6   8  12        1.12        0.28      0.75 o 
  -4   8  12        3.91        7.20      1.09 o 
  -2   8  12        0.07       -0.22      0.93 o 
   0   8  12        9.81        9.55      1.55 o 
   2   8  12       20.96       26.58      3.44 o 
   4   8  12        0.17        0.23      0.77 o 
   6   8  12        0.74        0.43      1.18 o 
   8   8  12        1.28        2.86      1.77 o 
  -9   9  12        1.22        1.56      0.90 o 
  -7   9  12        5.56        5.91      5.85 o 
  -5   9  12        1.70        3.90      0.78 o 
  -3   9  12       24.19       20.28      1.64 o 
  -1   9  12        1.31        1.06      0.97 o 
   1   9  12        3.98        4.89      1.12 o 
   3   9  12        0.16        0.30      0.76 o 
   5   9  12        0.74        0.24      0.71 o 
   7   9  12        1.38        1.46      0.97 o 
  -6  10  12        0.31       -0.50      1.50 o 
  -4  10  12        0.63        1.21      0.61 o 
  -2  10  12        9.32        8.48      5.90 o 
   0  10  12        0.01       -0.14      0.78 o 
   2  10  12        1.84        2.23      0.79 o 
   4  10  12        2.25        2.09      0.66 o 
 -15   1  13        0.47       -0.73      0.73 o 
 -13   1  13        1.02        0.56      0.63 o 
 -11   1  13        2.99        2.45      0.99 o 
  -9   1  13       33.81       28.15      1.73 o 
  -7   1  13      501.63      442.84      6.26 o 
  -5   1  13      117.40       92.43      1.80 o 
  -3   1  13     1397.79     1567.09     17.26 o 
  -1   1  13      112.48       78.49      1.43 o 
   1   1  13     2823.20     2893.63     35.44 o 
   3   1  13     1079.22     1084.26     22.49 o 
   5   1  13      370.96      482.14     11.10 o 
   7   1  13       89.57       83.46      5.16 o 
   9   1  13       30.81       30.34      1.50 o 
  11   1  13        5.15        4.07      0.82 o 
  13   1  13        2.34        2.04      0.80 o 
 -16   2  13        0.30       -0.11      0.54 o 
 -14   2  13       10.00        6.58      0.74 o 
 -12   2  13       35.91       38.77      1.33 o 
 -10   2  13       14.48        9.15      2.17 o 
  -8   2  13      110.29       80.18      2.32 o 
  -6   2  13       14.05       17.35      0.85 o 
  -4   2  13      712.40      714.46      8.60 o 
  -2   2  13       87.42      189.92      2.80 o 
   0   2  13     2654.02     3437.78     41.53 o 
   2   2  13       73.60      125.62      2.01 o 
   4   2  13       35.02       71.63      1.76 o 
   6   2  13      532.21      491.82      7.99 o 
   8   2  13       26.60       30.88      1.38 o 
  10   2  13        1.01       -0.31      0.68 o 
  12   2  13        0.38        0.85      0.77 o 
  14   2  13        0.07        0.27      0.58 o 
 -15   3  13        0.64       -0.42      0.53 o 
 -13   3  13        0.04        1.67      0.76 o 
 -11   3  13      136.70      161.26      4.77 o 
  -7   3  13      171.41      169.93      4.62 o 
  -5   3  13        6.69        5.79      0.60 o 
  -3   3  13      244.46      348.35      4.40 o 
  -1   3  13     1120.02      912.08     12.33 o 
   1   3  13     1230.26     1016.81     12.93 o 
   3   3  13        2.90        5.76      0.54 o 
   5   3  13       92.16       65.85      2.52 o 
   7   3  13        1.97        4.25      0.94 o 
   9   3  13       19.48       17.92      1.21 o 
  11   3  13       47.17       40.18      2.44 o 
  13   3  13        0.01       -0.39      0.80 o 
 -14   4  13       17.89       20.38      1.40 o 
 -12   4  13        0.04        0.22      0.84 o 
 -10   4  13       39.23       44.04      2.16 o 
  -8   4  13      231.77      236.88      8.19 o 
  -6   4  13       24.66       23.20      1.64 o 
  -4   4  13      416.19      420.27      8.02 o 
  -2   4  13        3.44        1.80      0.51 o 
   0   4  13        0.47        1.50      0.44 o 
   2   4  13        0.86        1.01      0.64 o 
   4   4  13      296.07      281.00      5.00 o 
   6   4  13       35.00       11.01      7.53 o 
  10   4  13        6.01        6.25      1.64 o 
  12   4  13        0.89        0.61      0.94 o 
 -15   5  13        0.20        1.65      1.37 o 
 -13   5  13        0.05       -0.27      0.77 o 
 -11   5  13        6.69        9.70      0.99 o 
  -9   5  13       84.30      109.73      7.05 o 
  -7   5  13       43.83       53.21      2.45 o 
  -5   5  13        1.01        1.02      1.00 o 
  -3   5  13        0.05       -0.36      0.69 o 
  -1   5  13        2.36        2.85      0.71 o 
   1   5  13       25.86       37.65      1.42 o 
   3   5  13       95.23       97.89      3.00 o 
   5   5  13       87.91      105.15      4.18 o 
   7   5  13        5.43        2.40      5.32 o 
   9   5  13      105.49      125.01      6.74 o 
  11   5  13       38.88       44.35      3.49 o 
  13   5  13        1.80        0.60      0.96 o 
 -14   6  13        0.02        0.43      1.31 o 
 -12   6  13        6.71        9.24      1.30 o 
 -10   6  13       36.77       41.08      2.18 o 
  -8   6  13       17.01       16.33      2.91 o 
  -6   6  13        1.21        2.27      0.92 o 
  -4   6  13        1.63        1.00      1.17 o 
  -2   6  13       10.57       10.37      3.90 o 
   0   6  13        0.02       -0.15      1.84 o 
   2   6  13        0.59        1.00      1.27 o 
   4   6  13        5.10        4.97      1.17 o 
   6   6  13       65.72       57.60      5.43 o 
   8   6  13        0.00        0.09      1.12 o 
  10   6  13       65.23       62.93      6.07 o 
  12   6  13       14.74       16.58      2.52 o 
 -13   7  13        4.15        4.09      1.23 o 
 -11   7  13        0.01        0.59      0.79 o 
  -9   7  13        0.14       -0.67      2.22 o 
  -7   7  13        0.54        0.04      0.77 o 
  -5   7  13        0.63        0.39      0.61 o 
  -3   7  13        0.03        0.08      0.95 o 
  -1   7  13        0.77       -0.03      2.00 o 
   1   7  13        4.34        4.43      2.51 o 
   3   7  13       10.57       12.52      1.36 o 
   5   7  13        4.88        7.38      1.83 o 
   7   7  13        0.34        0.10      0.96 o 
   9   7  13        6.84       11.15      1.44 o 
  11   7  13        9.29       10.23      1.36 o 
 -10   8  13        7.26        5.58      0.86 o 
  -8   8  13        1.67       -0.84      0.87 o 
  -6   8  13        1.05        1.30      0.73 o 
  -4   8  13        4.23        7.84      1.10 o 
  -2   8  13       17.88       14.23      1.63 o 
   0   8  13       19.37       13.17      2.26 o 
   2   8  13       16.79       20.68      2.39 o 
   4   8  13        1.50        1.92      0.83 o 
   6   8  13        7.46        4.79      1.33 o 
   8   8  13        0.34        0.30      1.56 o 
  -9   9  13        0.71       -0.74      6.36 o 
  -7   9  13        0.55       -0.96      1.29 o 
  -5   9  13        4.80        4.03      3.15 o 
  -3   9  13        0.11        0.74      0.78 o 
  -1   9  13        0.52        2.38      1.01 o 
   1   9  13        1.52        0.75      0.96 o 
   3   9  13        0.00       -0.02      0.72 o 
   5   9  13        0.06        1.47      1.67 o 
   7   9  13        0.32       -0.32      1.28 o 
  -6  10  13        1.42        0.99      0.79 o 
  -4  10  13        4.54        4.40      1.16 o 
  -2  10  13        3.43        1.13      5.53 o 
   0  10  13        2.81        0.98      0.77 o 
   2  10  13        0.64       -0.36      0.61 o 
   4  10  13        0.84        1.34      0.75 o 
 -16   0  14        0.94        1.14      1.45 o 
 -14   0  14       18.18       10.93      1.22 o 
 -12   0  14       69.00       64.92      2.92 o 
  -8   0  14       51.19       47.78      2.46 o 
  -6   0  14      391.98      323.22      8.11 o 
  -4   0  14     3295.69     3422.58     59.84 o 
  -2   0  14     9986.43    10806.19    212.77 o 
   0   0  14    18090.63    22814.56    590.08 o 
   2   0  14       14.66       22.31      1.75 o 
   4   0  14      234.57      222.37     12.33 o 
   6   0  14      251.74      272.86      7.78 o 
   8   0  14       61.92       63.26      3.02 o 
  10   0  14      114.91      102.60      3.45 o 
  12   0  14        0.96       -0.59      0.96 o 
  14   0  14        0.54       -1.09      1.09 o 
 -15   1  14        0.12       -0.67      0.67 o 
 -13   1  14        1.23        1.18      0.66 o 
 -11   1  14       14.30       13.25      1.31 o 
  -9   1  14        0.50       -0.49      0.68 o 
  -7   1  14       12.20        9.42      0.83 o 
  -5   1  14       61.58       51.05      1.35 o 
  -3   1  14       97.49      132.39      1.99 o 
  -1   1  14     7138.69     8197.50     86.09 o 
   1   1  14     2680.55     2803.76     78.38 o 
   3   1  14     1005.28     1161.00     19.65 o 
   5   1  14       54.31       82.09      1.98 o 
   7   1  14       10.49        4.71      1.15 o 
   9   1  14       17.27       18.17      1.95 o 
  11   1  14        2.01       -0.66      0.69 o 
  13   1  14        4.77        5.39      0.83 o 
 -16   2  14        1.80        1.98      0.60 o 
 -14   2  14        1.96        0.82      0.62 o 
 -12   2  14        4.34        2.71      0.69 o 
 -10   2  14        1.64        1.72      1.12 o 
  -8   2  14        0.85        1.72      0.97 o 
  -6   2  14        0.57        0.39      0.47 o 
  -4   2  14      461.27      505.59      6.33 o 
  -2   2  14     1500.05     1643.72     18.03 o 
   0   2  14      154.49      152.72      2.48 o 
   2   2  14      239.14      262.20      3.94 o 
   4   2  14      180.80      245.03      5.24 o 
   6   2  14      129.64      124.79      2.92 o 
   8   2  14       12.53       19.46      1.05 o 
  10   2  14       11.46        8.20      0.92 o 
  12   2  14        3.24        3.03      0.90 o 
  14   2  14        6.62        7.10      0.62 o 
 -15   3  14        0.96        0.76      0.54 o 
 -13   3  14        0.91        0.68      0.84 o 
 -11   3  14       48.72       49.17      1.94 o 
  -9   3  14      239.24      273.18      9.14 o 
  -7   3  14       17.20       29.50      2.22 o 
  -5   3  14       90.84       81.07      1.94 o 
  -3   3  14       28.42       27.35      0.88 o 
  -1   3  14       21.09       28.31      1.03 o 
   1   3  14        8.66        7.03      0.60 o 
   3   3  14       47.94       32.34      1.66 o 
   5   3  14        8.54        5.14      0.96 o 
   7   3  14        0.85        0.78      0.76 o 
   9   3  14        3.44        4.80      0.92 o 
  11   3  14       15.21       11.81      2.52 o 
  13   3  14        3.75        3.50      0.88 o 
 -14   4  14       20.08       19.19      0.99 o 
 -12   4  14       31.49       42.68      2.20 o 
 -10   4  14        7.48        6.01      1.08 o 
  -8   4  14        4.63        1.94      1.65 o 
  -6   4  14        0.18        0.41      0.90 o 
  -4   4  14       47.78       47.92      1.85 o 
  -2   4  14        7.43       12.12      1.46 o 
   0   4  14       49.84      103.63      2.85 o 
   2   4  14      115.65      120.07      3.02 o 
   4   4  14        3.35        0.89      0.72 o 
   6   4  14       62.11       59.54      5.60 o 
   8   4  14      107.77      129.11      7.63 o 
  10   4  14       38.04       46.27      2.96 o 
  12   4  14        7.43        6.81      1.08 o 
 -13   5  14        0.22        0.75      1.04 o 
 -11   5  14       29.49       28.02      1.38 o 
  -9   5  14        4.26        2.94      2.00 o 
  -7   5  14        0.06        0.60      1.05 o 
  -3   5  14       13.42       10.80      1.14 o 
  -1   5  14        1.16        0.74      0.66 o 
   1   5  14        3.69        3.71      0.84 o 
   3   5  14      129.63       96.37      6.85 o 
   5   5  14       17.71       18.60      1.96 o 
   7   5  14       63.28       56.10      2.52 o 
   9   5  14      140.82      157.29      7.39 o 
  11   5  14       15.99        7.12      3.42 o 
 -12   6  14        0.12        0.78      0.96 o 
 -10   6  14        0.51       -0.37      2.13 o 
  -8   6  14        0.25        0.51      0.97 o 
  -6   6  14        5.26        0.65      0.89 o 
  -4   6  14        1.19        0.89      0.94 o 
  -2   6  14        0.04       -0.44      1.07 o 
   0   6  14        7.25        5.70      4.19 o 
   2   6  14        3.25        3.06      1.03 o 
   4   6  14      183.93      189.73      4.82 o 
   6   6  14        2.41        1.64      1.00 o 
   8   6  14       25.40       35.48      2.61 o 
  10   6  14       22.62       19.41      1.70 o 
 -11   7  14        7.66        9.96      0.97 o 
  -9   7  14        0.64       -0.87      0.87 o 
  -7   7  14        5.55        3.44      2.96 o 
  -5   7  14        4.25       -0.25      0.59 o 
  -3   7  14        5.47        2.75      2.02 o 
  -1   7  14        6.63        8.82      5.56 o 
   1   7  14        1.11        1.64      1.52 o 
   3   7  14       22.82       18.39      1.34 o 
   5   7  14       12.74       16.38      1.80 o 
   7   7  14       20.70       27.53      1.94 o 
   9   7  14        6.35        6.22      1.23 o 
 -10   8  14        1.72        0.64      1.67 o 
  -8   8  14        0.05       65.52     52.75 o 
  -6   8  14        9.12        5.55      3.12 o 
  -4   8  14        6.41       10.54      1.17 o 
  -2   8  14        7.65       10.75      1.44 o 
   0   8  14        8.50       10.92      1.28 o 
   2   8  14        3.87        5.66      1.13 o 
   4   8  14        0.54        0.99      0.81 o 
   6   8  14        0.67        0.16      1.18 o 
   8   8  14        2.51        3.33      1.58 o 
  -9   9  14        0.01       35.94     40.99 o 
  -7   9  14        2.57        1.37      1.22 o 
  -5   9  14        7.11        8.17      1.01 o 
  -3   9  14        1.98        3.93      1.59 o 
  -1   9  14        0.10       -0.28      0.92 o 
   1   9  14        0.59        1.32      0.95 o 
   3   9  14        1.30        1.44      0.74 o 
   5   9  14        0.71       -0.21      1.09 o 
   7   9  14        2.26        3.44      1.31 o 
  -4  10  14        0.44        0.62      2.02 o 
  -2  10  14        0.91        1.37      1.99 o 
   0  10  14        0.00        0.67      0.74 o 
   2  10  14        2.03        2.33      0.63 o 
 -15   1  15        1.58        2.50      0.72 o 
 -13   1  15       10.44        8.91      0.82 o 
 -11   1  15       10.44        7.01      1.15 o 
  -9   1  15       96.78       79.30      3.97 o 
  -7   1  15        1.62        2.80      0.72 o 
  -5   1  15      117.22      114.66      2.20 o 
  -3   1  15      115.17      151.01      2.18 o 
  -1   1  15        4.70        0.17      0.59 o 
   1   1  15      775.38      955.08     18.22 o 
   3   1  15       16.38       19.66      1.35 o 
   5   1  15      128.22      182.49      3.66 o 
   7   1  15        7.02        8.08      1.33 o 
   9   1  15       18.29       18.36      1.89 o 
  11   1  15        0.16       -0.22      0.79 o 
  13   1  15        0.50        0.89      0.87 o 
 -16   2  15        1.47        1.82      0.57 o 
 -14   2  15       40.24       45.15      1.58 o 
 -12   2  15       41.97       37.76      1.47 o 
 -10   2  15        0.42        1.19      1.17 o 
  -8   2  15       43.77       35.53      2.11 o 
  -6   2  15      278.10      244.51      5.84 o 
  -4   2  15      330.65      484.66      6.15 o 
  -2   2  15     2750.03     2732.19     32.09 o 
   0   2  15     2473.21     3226.13     45.82 o 
   2   2  15       11.31        8.34      0.69 o 
   4   2  15        2.68        5.21      1.60 o 
   6   2  15       45.09       47.86      1.96 o 
   8   2  15       87.40       80.40      2.04 o 
  10   2  15       20.12       19.35      1.82 o 
  12   2  15        7.21        5.67      0.84 o 
  14   2  15        0.00        1.06      0.59 o 
 -15   3  15        4.80        4.85      0.64 o 
 -13   3  15        1.00        0.66      0.76 o 
 -11   3  15       23.91       24.07      1.43 o 
  -9   3  15        1.01        2.74      1.79 o 
  -7   3  15        0.18        1.46      1.21 o 
  -5   3  15       37.91       27.69      1.54 o 
  -3   3  15      466.71      336.63      4.36 o 
  -1   3  15        1.98        8.29      1.06 o 
   1   3  15        1.21        1.03      0.43 o 
   3   3  15       18.74       26.77      1.92 o 
   5   3  15       14.79       15.26      1.20 o 
   7   3  15        0.59        0.61      0.75 o 
   9   3  15       29.90       26.75      1.37 o 
  11   3  15       21.07       24.45      2.83 o 
  13   3  15        0.43        1.14      0.75 o 
 -14   4  15        2.27        3.47      0.69 o 
 -12   4  15       42.29       48.01      1.79 o 
 -10   4  15        9.48        8.18      1.01 o 
  -8   4  15        0.99       -0.58      1.28 o 
  -6   4  15       70.99       89.55      3.01 o 
  -4   4  15        9.73        8.96      1.07 o 
  -2   4  15        5.64        5.45      1.14 o 
   0   4  15      131.06      139.70      3.19 o 
   2   4  15       48.61       43.32      1.54 o 
   4   4  15      388.48      338.94      6.60 o 
   6   4  15       36.54       42.81      1.64 o 
   8   4  15       16.56       12.72      1.99 o 
  10   4  15       12.19       15.18      3.66 o 
  12   4  15       12.27       11.74      1.14 o 
 -13   5  15        1.65        1.42      0.76 o 
 -11   5  15       33.23       32.77      1.45 o 
  -9   5  15       33.72       41.75      2.15 o 
  -7   5  15        0.50        1.66      1.28 o 
  -3   5  15       93.60       83.95      2.50 o 
  -1   5  15       79.34       60.31      2.73 o 
   1   5  15      143.48      155.95      3.30 o 
   3   5  15       23.67       20.14      3.02 o 
   5   5  15      108.08      109.00      3.47 o 
   7   5  15      370.25      351.92     12.63 o 
   9   5  15        0.74       -1.16      2.13 o 
  11   5  15       36.53       37.49      2.93 o 
 -12   6  15        0.15       -0.77      0.88 o 
 -10   6  15        0.16        0.01      1.12 o 
  -8   6  15        0.28       -0.80      1.49 o 
  -6   6  15        6.59        3.32      4.36 o 
  -4   6  15       47.25       42.34      1.52 o 
  -2   6  15       24.69       25.91      6.09 o 
   0   6  15        2.40        2.51      2.76 o 
   2   6  15      145.44      145.31      3.82 o 
   4   6  15       33.02       40.84      2.01 o 
   6   6  15       77.31       90.16      3.22 o 
   8   6  15      205.70      258.00      6.78 o 
  10   6  15        6.77        6.53      1.24 o 
 -11   7  15        0.15        0.09      0.73 o 
  -9   7  15        0.82        1.00      1.91 o 
  -7   7  15        2.49        1.46      3.66 o 
  -5   7  15        0.22       -0.12      1.27 o 
  -3   7  15        0.58        1.07      0.70 o 
  -1   7  15        0.38       -0.12      1.35 o 
   1   7  15        3.05        2.14      1.30 o 
   3   7  15       29.47       29.21      3.02 o 
   5   7  15        0.39        0.40      0.90 o 
   7   7  15        0.00        0.54      0.94 o 
   9   7  15        3.84        3.94      1.07 o 
 -10   8  15        1.85        1.23      1.28 o 
  -8   8  15        0.83       -0.55      1.40 o 
  -6   8  15        5.17        9.76      1.15 o 
  -4   8  15       14.38       16.88      3.69 o 
  -2   8  15        5.92        4.40      3.45 o 
   0   8  15        0.31        0.01      0.96 o 
   2   8  15        0.02        0.72      1.53 o 
   4   8  15        1.85        3.33      1.30 o 
   6   8  15        1.67        2.59      2.04 o 
   8   8  15        0.31        1.16      1.38 o 
  -7   9  15        3.12        3.62      2.62 o 
  -5   9  15        3.96        1.64      1.96 o 
  -3   9  15        8.57        4.62      6.50 o 
  -1   9  15        7.13        9.73      1.97 o 
   1   9  15        1.88        2.80      1.16 o 
   3   9  15        1.28        1.02      0.69 o 
   5   9  15        1.02        0.35      1.33 o 
  -4  10  15        1.12        0.92      0.80 o 
  -2  10  15        0.02        0.29      0.66 o 
   0  10  15        1.54        3.01      0.76 o 
   2  10  15        0.10        0.22      0.56 o 
 -16   0  16        2.21        2.66      1.39 o 
 -14   0  16       19.22       21.58      1.44 o 
 -12   0  16        6.88        2.65      1.03 o 
 -10   0  16        4.59        1.01      1.73 o 
  -8   0  16      215.04      171.76      5.38 o 
  -6   0  16      984.80      937.50     17.53 o 
  -4   0  16     1160.88     1244.50     42.91 o 
  -2   0  16      591.00      628.74     17.61 o 
   0   0  16     1190.95     1260.23     33.82 o 
   2   0  16      270.08      168.81     10.14 o 
   4   0  16       27.24       31.51      2.17 o 
   6   0  16       57.37       42.01      2.79 o 
   8   0  16      203.68      216.04      8.69 o 
  10   0  16        5.82        3.00      1.20 o 
  12   0  16        1.15        1.04      2.11 o 
 -15   1  16        7.83       11.45      0.87 o 
 -13   1  16       15.92       16.68      0.97 o 
 -11   1  16       39.80       32.05      1.89 o 
  -7   1  16      168.27      139.29      4.02 o 
  -5   1  16     1702.30     1635.46     22.93 o 
  -3   1  16     2603.55     2744.12     34.08 o 
  -1   1  16       44.82       59.26      2.21 o 
   1   1  16       92.26      121.78      4.12 o 
   3   1  16       80.26       49.99      2.84 o 
   5   1  16       43.73       54.80      2.17 o 
   7   1  16       11.56       11.50      1.10 o 
   9   1  16        5.11        4.81      0.99 o 
  11   1  16       13.79       18.59      1.21 o 
  13   1  16        0.72        1.34      0.97 o 
 -16   2  16        0.58        0.24      0.51 o 
 -14   2  16        3.67        4.40      0.80 o 
 -12   2  16       20.63       19.86      1.08 o 
 -10   2  16       44.32       35.82      2.80 o 
  -8   2  16        0.16        0.13      1.01 o 
  -6   2  16       20.76       35.46      2.00 o 
  -4   2  16      114.71      103.63      2.01 o 
  -2   2  16       71.19       69.40      1.78 o 
   0   2  16     1904.48     1817.26     29.83 o 
   2   2  16       96.00       85.69      2.85 o 
   4   2  16        2.12        3.18      0.72 o 
   6   2  16        0.39        1.32      0.83 o 
   8   2  16        0.17       -0.71      0.71 o 
  10   2  16       37.26       35.63      1.80 o 
  12   2  16        0.00       -0.07      0.77 o 
 -15   3  16        0.36        0.96      0.55 o 
 -13   3  16        3.14        2.72      0.79 o 
 -11   3  16       68.54       70.41      2.28 o 
  -9   3  16       46.14       36.64      1.95 o 
  -7   3  16       52.19       49.30      5.06 o 
  -5   3  16       58.59       45.52      1.97 o 
  -3   3  16      167.77      113.07      2.75 o 
  -1   3  16       44.50       43.58      1.80 o 
   1   3  16       48.12       38.56      1.56 o 
   3   3  16       69.32       79.88      4.62 o 
   5   3  16       44.31       43.75      2.24 o 
   7   3  16      183.95      188.71      3.38 o 
   9   3  16       47.20       53.26      1.86 o 
  11   3  16        3.37        3.46      0.94 o 
  13   3  16       11.04       11.55      0.95 o 
 -14   4  16        6.09        5.66      0.92 o 
 -12   4  16        0.65        2.02      0.87 o 
 -10   4  16        0.81        0.24      0.81 o 
  -8   4  16        3.64        3.15      1.44 o 
  -4   4  16      124.65       95.44      2.76 o 
  -2   4  16       66.10       53.37      1.86 o 
   0   4  16      223.66      246.00      8.40 o 
   2   4  16      372.15      391.80      8.66 o 
   4   4  16      172.97      190.77      5.22 o 
   6   4  16       11.09       10.21      0.91 o 
   8   4  16      174.61      178.37      6.20 o 
  10   4  16        3.50        1.02      2.54 o 
  12   4  16        9.29        7.57      1.24 o 
 -13   5  16        0.16        0.95      0.68 o 
 -11   5  16        0.34       -0.29      0.81 o 
  -9   5  16        0.67        1.32      0.86 o 
  -7   5  16        0.00       -1.13      1.13 o 
  -5   5  16        0.44        0.06      1.17 o 
  -3   5  16       66.40       64.97      3.32 o 
  -1   5  16      287.23      233.95     10.30 o 
   1   5  16       23.99       16.78      3.53 o 
   3   5  16      245.98      230.84      5.11 o 
   5   5  16      215.99      227.80      5.19 o 
   7   5  16        0.00        0.94      1.71 o 
   9   5  16        0.15       -1.13      1.89 o 
  11   5  16       10.47        8.61      3.24 o 
 -12   6  16        0.34       -0.47      0.85 o 
 -10   6  16        5.73        3.24      3.24 o 
  -8   6  16       10.25        9.32      2.95 o 
  -6   6  16       37.45       41.38      4.22 o 
  -4   6  16       13.89       15.98      2.03 o 
  -2   6  16       26.02       26.61      4.33 o 
   0   6  16      114.70      124.11      3.06 o 
   2   6  16      143.58      136.67      3.30 o 
   4   6  16       22.05       28.77      2.56 o 
   6   6  16      156.60      175.45      4.51 o 
   8   6  16       10.40       13.92      2.07 o 
  10   6  16        5.32        4.89      1.11 o 
 -11   7  16        1.03       -0.37      0.73 o 
  -9   7  16        1.98        0.97      3.85 o 
  -7   7  16        1.87        2.59      1.12 o 
  -5   7  16       17.64       14.04      3.37 o 
  -3   7  16       11.74       13.34      1.07 o 
  -1   7  16        0.47        0.67      1.52 o 
   1   7  16       29.14       52.92      2.50 o 
   3   7  16       68.50       60.85      1.66 o 
   5   7  16        3.55        2.77      0.98 o 
   7   7  16       42.06       39.49      1.87 o 
   9   7  16       11.27        9.28      1.75 o 
 -10   8  16        0.41       25.83     40.08 o 
  -8   8  16        0.36        0.72      0.70 o 
  -6   8  16        0.15        0.21      1.61 o 
  -4   8  16        0.03        0.63      5.32 o 
  -2   8  16        0.19        2.17      2.90 o 
   0   8  16        6.62        7.10      1.17 o 
   2   8  16        1.00        0.74      0.78 o 
   4   8  16        0.42        1.92      1.19 o 
   6   8  16        0.72        1.83      1.18 o 
   8   8  16        0.51       -0.16      1.22 o 
  -7   9  16        0.00       36.15     43.49 o 
  -5   9  16        1.46        2.19      1.13 o 
  -3   9  16        3.82        4.47      1.36 o 
  -1   9  16        0.98        0.20      0.90 o 
   1   9  16        0.19        0.46      0.88 o 
   3   9  16        0.05       -0.64      0.64 o 
   5   9  16        4.97        3.73      1.09 o 
  -4  10  16        1.67        3.27      3.37 o 
  -2  10  16        2.21        1.92      0.66 o 
   0  10  16        0.01       -0.20      0.68 o 
 -15   1  17        7.62        6.59      0.76 o 
 -13   1  17       13.12       14.73      1.05 o 
 -11   1  17      114.31      124.34      3.12 o 
  -7   1  17      340.26      329.09      7.55 o 
  -5   1  17        1.01        1.01      0.76 o 
  -3   1  17     1007.76     1381.04     22.80 o 
  -1   1  17       15.20        7.20      1.19 o 
   1   1  17       44.67       55.12      2.83 o 
   3   1  17       42.76       28.56      1.27 o 
   5   1  17      178.29      187.98      4.37 o 
   7   1  17      196.51      204.29      3.50 o 
   9   1  17       42.85       37.15      2.89 o 
  11   1  17        0.06       -0.58      0.74 o 
  13   1  17        8.55        8.84      1.12 o 
 -16   2  17        0.40        1.16      1.17 o 
 -14   2  17        0.00       -0.48      0.69 o 
 -12   2  17       27.30       36.97      2.04 o 
 -10   2  17        2.46        1.54      1.01 o 
  -6   2  17      299.95      244.67      5.95 o 
  -4   2  17        5.47       11.48      0.85 o 
  -2   2  17      353.78      276.83      4.61 o 
   0   2  17        2.85        2.91      0.74 o 
   2   2  17      221.57      194.52      5.17 o 
   4   2  17       42.22       31.95      1.54 o 
   6   2  17       18.43       20.68      1.24 o 
   8   2  17        6.08        5.34      0.89 o 
  10   2  17        0.97        1.58      0.86 o 
  12   2  17        8.81        8.94      1.52 o 
 -15   3  17        7.27        4.63      0.75 o 
 -13   3  17        7.84        8.88      0.99 o 
 -11   3  17       32.17       34.94      2.02 o 
  -9   3  17        1.68       -0.23      0.98 o 
  -5   3  17       72.39       98.84      3.04 o 
  -3   3  17      289.68      326.24      5.34 o 
  -1   3  17      225.70      197.62      4.16 o 
   1   3  17       19.34       19.62      1.19 o 
   3   3  17        2.01        1.60      1.06 o 
   5   3  17      155.44      132.03      3.19 o 
   7   3  17        9.58       16.63      1.79 o 
   9   3  17       55.35       50.22      2.21 o 
  11   3  17       16.39       13.80      1.47 o 
 -14   4  17        0.87       -0.10      0.62 o 
 -12   4  17        3.32        2.86      0.87 o 
 -10   4  17        2.56        0.81      5.16 o 
  -8   4  17       40.40       43.70      9.55 o 
  -6   4  17       21.23       23.11      2.46 o 
  -4   4  17        2.26        0.62      0.82 o 
  -2   4  17        1.47        0.58      0.62 o 
   0   4  17        2.12        1.32      0.84 o 
   2   4  17      464.62      463.49     10.19 o 
   4   4  17        2.46        3.28      1.01 o 
   6   4  17      178.82      192.51      3.31 o 
   8   4  17        2.03        2.67      1.76 o 
  10   4  17        0.01       -1.57      1.79 o 
  12   4  17        0.01        0.13      1.48 o 
 -13   5  17        0.57       -0.33      0.71 o 
 -11   5  17        3.56        3.16      0.87 o 
  -9   5  17        1.89        0.70      4.56 o 
  -7   5  17       36.37       49.18      3.94 o 
  -5   5  17       25.64       31.63      5.06 o 
  -3   5  17       42.14       54.88      4.37 o 
  -1   5  17      256.18      264.06      7.67 o 
   1   5  17       67.06       95.61      2.41 o 
   3   5  17      524.58      461.18      5.32 o 
   5   5  17      233.51      222.08      5.40 o 
   7   5  17      109.05      114.19      5.77 o 
   9   5  17        5.23        3.22      2.46 o 
  11   5  17        0.22       -0.28      0.86 o 
 -12   6  17        0.07       -0.77      0.77 o 
 -10   6  17        0.15       -1.55      1.97 o 
  -8   6  17        0.22       -1.39      1.39 o 
  -6   6  17        3.08        0.88      0.92 o 
  -4   6  17        0.98        0.53      0.81 o 
  -2   6  17      166.37      174.13      8.20 o 
   0   6  17      138.07      143.17      2.92 o 
   2   6  17      110.34      105.23      2.89 o 
   4   6  17      236.98      246.25      7.78 o 
   6   6  17       13.97       14.35      1.42 o 
   8   6  17       20.45       18.62      1.89 o 
  10   6  17        0.13        0.44      0.85 o 
 -11   7  17        0.00       -0.65      0.65 o 
  -9   7  17        0.15       -0.63      0.63 o 
  -7   7  17        7.19        5.84      1.28 o 
  -5   7  17       46.21       53.43      3.25 o 
  -3   7  17       77.08       92.67      5.88 o 
  -1   7  17       64.33       85.58      3.15 o 
   1   7  17       16.08       21.41      3.04 o 
   3   7  17        4.53        4.99      0.91 o 
   5   7  17        2.04        5.50      1.04 o 
   7   7  17        7.59        7.25      1.30 o 
   9   7  17        9.24        7.09      1.91 o 
 -10   8  17        0.06       -0.20      1.02 o 
  -8   8  17        0.61       -1.21      2.89 o 
  -6   8  17        7.27        7.31      1.24 o 
  -4   8  17        3.92        6.05      1.10 o 
  -2   8  17        0.13        0.37      7.84 o 
   0   8  17        0.34       -0.14      0.93 o 
   2   8  17        0.22        0.99      0.75 o 
   4   8  17        8.49        6.86      1.36 o 
   6   8  17        1.86        3.40      1.29 o 
  -7   9  17        0.16        1.64      1.16 o 
  -5   9  17        0.04       -0.60      2.43 o 
  -3   9  17        0.24       -0.78      1.65 o 
  -1   9  17        0.35       -0.22      0.80 o 
   1   9  17        0.36        0.43      0.67 o 
   3   9  17        1.58        1.82      0.66 o 
   5   9  17        0.04       -0.48      0.91 o 
  -2  10  17        1.48        1.73      0.67 o 
 -16   0  18        0.27        0.40      1.15 o 
 -14   0  18       25.22       21.15      1.32 o 
 -12   0  18      112.20      130.43      3.62 o 
 -10   0  18       11.47        6.27      1.67 o 
  -6   0  18      236.26      200.00     10.23 o 
  -4   0  18       60.65       75.32      5.31 o 
  -2   0  18        0.33        0.63      1.05 o 
   0   0  18        4.95        3.81      1.13 o 
   2   0  18      666.16      574.82     35.63 o 
   4   0  18       22.23       34.26      3.19 o 
   6   0  18       76.98       93.38      3.26 o 
   8   0  18       16.05       23.69      1.94 o 
  10   0  18        1.90        1.44      1.19 o 
  12   0  18        3.17        1.70      1.46 o 
 -15   1  18        1.68        0.53      0.60 o 
 -13   1  18       30.37       42.24      1.58 o 
 -11   1  18      119.33      150.03      3.15 o 
  -9   1  18       96.80      127.67      3.77 o 
  -7   1  18      211.17      219.32      5.62 o 
  -5   1  18       15.08       28.06      2.77 o 
  -3   1  18       30.38       20.48      1.35 o 
  -1   1  18       36.11       21.24      1.79 o 
   1   1  18       23.31       15.40      1.11 o 
   3   1  18        0.15        0.69      0.57 o 
   5   1  18      875.77      903.97     15.57 o 
   7   1  18       85.76       88.81      2.45 o 
   9   1  18       85.01       69.68      4.08 o 
  11   1  18        7.09        4.33      0.83 o 
  13   1  18       11.17        9.14      1.06 o 
 -14   2  18        0.94        1.52      0.83 o 
 -12   2  18        5.43        3.37      1.08 o 
 -10   2  18       10.26       10.26      1.08 o 
  -8   2  18       36.81       51.16      3.49 o 
  -6   2  18       59.12       70.75      3.29 o 
  -4   2  18      690.43      681.10     14.10 o 
  -2   2  18      220.37      262.67      5.06 o 
   0   2  18      228.94      190.51      4.39 o 
   2   2  18      175.13      156.81      3.95 o 
   4   2  18      121.05      108.72      3.28 o 
   6   2  18      331.64      363.10      6.63 o 
   8   2  18        4.61        2.79      0.87 o 
  10   2  18       13.51       14.38      1.14 o 
  12   2  18       24.85       30.49      1.86 o 
 -15   3  18        0.12        0.33      0.62 o 
 -13   3  18        0.88        2.01      0.81 o 
 -11   3  18       20.19       23.01      1.38 o 
  -9   3  18        3.23        3.88      2.41 o 
  -7   3  18        3.12        4.19      1.67 o 
  -5   3  18       75.95       78.36      2.71 o 
  -3   3  18      214.78      252.23      4.68 o 
  -1   3  18       72.23       71.29      4.17 o 
   1   3  18       55.10       47.22      1.81 o 
   3   3  18        0.84        1.16      0.74 o 
   5   3  18       22.31       31.13      1.44 o 
   7   3  18       13.27       21.39      1.62 o 
   9   3  18       83.17       92.80      2.26 o 
  11   3  18       24.28       25.79      1.30 o 
 -14   4  18        0.97        0.48      0.60 o 
 -12   4  18        5.24        4.68      0.91 o 
 -10   4  18        1.60        2.85      1.62 o 
  -8   4  18        7.09        8.92      6.96 o 
  -6   4  18        8.03        7.73      2.20 o 
  -4   4  18      301.33      299.99     15.72 o 
  -2   4  18      233.38      294.66      5.46 o 
   0   4  18      357.00      331.01     12.43 o 
   2   4  18        0.77        7.51      1.23 o 
   4   4  18       20.08       17.35      0.98 o 
   6   4  18       20.84       29.90      1.58 o 
   8   4  18      111.06      126.10      7.66 o 
  10   4  18        3.77        3.10      2.92 o 
  12   4  18        0.00        1.65      0.85 o 
 -13   5  18        0.31        2.79      0.98 o 
 -11   5  18        0.80        1.41      0.80 o 
  -9   5  18       17.19       12.19     30.56 o 
  -7   5  18       22.93       26.60      3.69 o 
  -5   5  18       46.59       49.18      2.04 o 
  -3   5  18      766.71      841.64     28.30 o 
  -1   5  18      235.72      262.52      4.69 o 
   1   5  18      576.83      632.45      7.98 o 
   3   5  18       20.07       28.82      1.40 o 
   5   5  18       24.57       32.27      1.77 o 
   7   5  18       11.47       12.52      1.93 o 
   9   5  18       13.16        9.72      4.23 o 
  11   5  18        0.01        0.55      0.78 o 
 -12   6  18        0.36       -0.73      0.73 o 
 -10   6  18        0.75        1.00      3.21 o 
  -8   6  18       15.35       15.31      1.12 o 
  -6   6  18        0.54        0.49      1.48 o 
  -4   6  18       32.83       29.81      2.31 o 
  -2   6  18       46.06       55.08      3.77 o 
   0   6  18       60.73       51.49      1.52 o 
   2   6  18       97.89      115.14      2.80 o 
   4   6  18      118.37      113.97      3.41 o 
   6   6  18       14.58       16.12      1.66 o 
   8   6  18        5.12        4.64      1.38 o 
  10   6  18        0.00       -0.77      0.77 o 
 -11   7  18        1.28        0.18      4.50 o 
  -9   7  18        0.03       -0.49      1.03 o 
  -7   7  18        0.20       -0.03      1.25 o 
  -5   7  18        9.37       10.91      1.83 o 
  -3   7  18       32.23       49.45      2.48 o 
  -1   7  18       84.03       71.41      3.09 o 
   1   7  18        8.57        6.47      1.31 o 
   3   7  18       15.72       10.24      1.05 o 
   5   7  18       39.48       43.56      1.94 o 
   7   7  18        0.76       -0.74      0.93 o 
   9   7  18        0.01       -0.72      0.72 o 
  -8   8  18        0.01        0.49      0.80 o 
  -6   8  18        1.45        1.17      1.99 o 
  -4   8  18        4.37        6.66      1.49 o 
  -2   8  18       16.39       18.01      7.70 o 
   0   8  18        0.70        1.37      0.97 o 
   2   8  18        2.74        1.26      0.76 o 
   4   8  18        1.09        1.95      1.24 o 
   6   8  18        3.64        7.62      2.11 o 
  -7   9  18        1.25       43.49     41.02 o 
  -5   9  18        3.13        2.01      2.04 o 
  -3   9  18        0.43        0.03      0.98 o 
  -1   9  18        0.03       -0.76      0.76 o 
   1   9  18        3.77        3.37      0.72 o 
   3   9  18        0.34        0.63      0.75 o 
 -15   1  19        0.95        1.13      0.59 o 
 -13   1  19        2.13        4.32      0.94 o 
 -11   1  19       60.57       87.50      2.35 o 
  -9   1  19       12.84       12.90      1.33 o 
  -5   1  19       65.97       58.21      2.39 o 
  -3   1  19       65.23       72.00      3.68 o 
  -1   1  19       99.81      112.32      3.33 o 
   1   1  19       18.16       11.00      1.05 o 
   3   1  19       21.73       24.16      1.80 o 
   5   1  19      172.67      191.16      3.36 o 
   7   1  19      118.99      155.49      3.61 o 
   9   1  19       15.90       14.13      1.15 o 
  11   1  19       27.16       31.88      1.42 o 
 -14   2  19       30.62       23.42      1.27 o 
 -12   2  19       32.70       34.32      2.20 o 
 -10   2  19        3.04        0.29      0.77 o 
  -8   2  19       58.16       64.53      2.58 o 
  -6   2  19      251.15      221.56      8.31 o 
  -4   2  19       77.52       46.58      3.03 o 
  -2   2  19       74.15       87.90      2.68 o 
   0   2  19       13.47       16.44      1.25 o 
   2   2  19       15.18       22.14      1.87 o 
   4   2  19       41.11       44.64      3.67 o 
   6   2  19      595.98      636.26      7.78 o 
   8   2  19      251.91      297.42      4.52 o 
  10   2  19       30.17       34.33      1.49 o 
  12   2  19        0.48        1.25      0.89 o 
 -15   3  19        0.20        0.19      0.69 o 
 -13   3  19        0.45       -0.06      0.73 o 
 -11   3  19        4.83       10.43      1.10 o 
  -9   3  19        4.58        4.46      0.83 o 
  -7   3  19       65.87       56.41      2.86 o 
  -5   3  19       72.94       42.08      2.80 o 
  -3   3  19      194.08      197.86      3.71 o 
  -1   3  19       15.87       17.41      1.37 o 
   1   3  19      179.77      178.28      4.43 o 
   3   3  19      267.47      312.60      8.12 o 
   5   3  19       17.22       29.03      1.54 o 
   7   3  19       14.49       20.16      3.30 o 
   9   3  19       29.35       23.98      2.65 o 
  11   3  19        0.42        0.31      0.70 o 
 -14   4  19        0.16       -0.58      0.58 o 
 -12   4  19        0.05       -0.83      0.83 o 
 -10   4  19       10.15       13.47      1.55 o 
  -8   4  19       22.05       25.27      5.59 o 
  -6   4  19       40.57       41.92      3.20 o 
  -4   4  19       61.70       60.35      3.16 o 
  -2   4  19       63.95       84.43      9.19 o 
   0   4  19      174.68      185.02      5.93 o 
   2   4  19       22.27       18.83      1.02 o 
   4   4  19       31.86       40.12      1.46 o 
   6   4  19        6.46        7.04      1.18 o 
   8   4  19        2.58        2.56      1.18 o 
  10   4  19        1.14        2.04      1.27 o 
 -13   5  19        1.70        1.48      0.73 o 
 -11   5  19        0.06       -1.14      3.02 o 
  -9   5  19        3.03       67.26     59.62 o 
  -7   5  19        0.01        0.50      1.26 o 
  -5   5  19      453.88      534.02      7.90 o 
  -3   5  19        3.32        8.99      1.20 o 
  -1   5  19      794.66      747.92      8.83 o 
   1   5  19       81.81       91.64      1.83 o 
   3   5  19        3.96        3.36      0.60 o 
   5   5  19       17.57       19.96      1.09 o 
   7   5  19        0.27       -1.29      1.29 o 
   9   5  19        1.61       -0.54      1.25 o 
 -12   6  19        0.08       -0.70      0.70 o 
 -10   6  19        1.31        1.62      3.20 o 
  -8   6  19        0.72       63.74     56.59 o 
  -6   6  19        0.49        1.28      1.90 o 
  -4   6  19      390.49      438.90     14.55 o 
  -2   6  19       40.09       37.80      3.20 o 
   0   6  19      205.79      187.85      2.49 o 
   2   6  19       48.21       48.08      4.25 o 
   4   6  19       26.86       20.61      1.51 o 
   6   6  19        2.07        1.08      0.96 o 
   8   6  19        0.89        0.01      1.20 o 
 -11   7  19        0.10       -1.51      6.52 o 
  -9   7  19        1.62       -1.08      1.21 o 
  -7   7  19        0.65        0.03      0.76 o 
  -5   7  19        0.03        1.57      1.53 o 
  -3   7  19       19.43       27.51      3.81 o 
  -1   7  19        1.13        0.61      1.13 o 
   1   7  19        0.04        1.50      0.99 o 
   3   7  19        1.96        3.80      1.57 o 
   5   7  19        0.50        0.18      0.81 o 
   7   7  19        4.61        4.23      0.95 o 
  -8   8  19        0.87        0.97      1.12 o 
  -6   8  19        1.17        0.44      1.88 o 
  -4   8  19        2.05        1.57      4.99 o 
  -2   8  19        7.03        7.01      1.63 o 
   0   8  19        4.69        3.76      0.82 o 
   2   8  19       10.83        9.39      0.93 o 
   4   8  19        6.00        6.39      1.36 o 
   6   8  19        0.25        0.19      1.29 o 
  -5   9  19        0.06        0.56      1.29 o 
  -3   9  19        0.01       -0.28      1.79 o 
  -1   9  19        0.96        1.51      0.78 o 
   1   9  19        1.81        2.83      0.65 o 
   3   9  19        1.23        2.42      0.96 o 
 -14   0  20       58.94       45.87      2.28 o 
 -12   0  20        8.15        3.27      1.05 o 
 -10   0  20        3.23        2.86      1.37 o 
  -8   0  20      211.22      315.49     13.01 o 
  -6   0  20      386.37      346.76     15.55 o 
  -4   0  20      435.84      320.40     13.81 o 
  -2   0  20      101.37       90.85      4.28 o 
   0   0  20      994.32     1024.90     28.46 o 
   2   0  20      650.58      653.46     16.19 o 
   4   0  20      619.38      754.91     18.77 o 
   6   0  20     1552.87     1711.98     29.34 o 
   8   0  20      180.97      197.71      5.42 o 
  10   0  20        5.33        3.87      1.22 o 
  12   0  20        5.17        3.58      1.35 o 
 -15   1  20        5.19        7.11      0.76 o 
 -13   1  20        3.86        2.17      0.84 o 
 -11   1  20        0.11        1.17      0.96 o 
  -9   1  20        0.29        1.22      5.50 o 
  -5   1  20        2.43        1.53      0.93 o 
  -3   1  20        1.56        3.36      0.89 o 
  -1   1  20       60.82       59.78      2.13 o 
   1   1  20        0.13       -0.11      0.69 o 
   3   1  20      156.36      213.67      4.75 o 
   5   1  20      123.96      105.31      2.46 o 
   7   1  20       38.06       25.88      2.05 o 
   9   1  20       24.36       26.17      1.37 o 
  11   1  20        2.01        2.72      1.04 o 
 -14   2  20        0.32        1.16      0.77 o 
 -12   2  20       20.68       26.28      1.68 o 
 -10   2  20        0.01        0.64      1.19 o 
  -8   2  20       41.25       54.97      2.41 o 
  -4   2  20       51.06       35.45      2.85 o 
  -2   2  20      181.61      176.65      4.25 o 
   0   2  20       10.16        8.95      1.03 o 
   2   2  20      263.01      230.79      5.33 o 
   4   2  20       26.79       25.41      1.68 o 
   6   2  20        4.39        4.42      1.13 o 
   8   2  20      218.89      243.62      3.90 o 
  10   2  20        5.60        8.04      0.93 o 
 -13   3  20        1.67        0.98      0.74 o 
 -11   3  20        2.47        5.78      0.94 o 
  -9   3  20       19.76       29.18      5.66 o 
  -7   3  20      278.80      345.57      7.52 o 
  -5   3  20      387.53      402.46      9.91 o 
  -3   3  20       39.74       33.07      2.36 o 
  -1   3  20      161.85      180.36      4.46 o 
   1   3  20      204.70      175.15      5.32 o 
   3   3  20        1.06        0.88      0.65 o 
   5   3  20       90.93       95.04      4.30 o 
   7   3  20      194.15      217.25      4.56 o 
   9   3  20        5.83       10.40      1.87 o 
  11   3  20        8.94        8.20      1.13 o 
 -14   4  20        4.41        2.07      0.75 o 
 -12   4  20        7.10        5.09      0.95 o 
 -10   4  20       13.49       19.52      1.70 o 
  -8   4  20        0.62       -0.32      1.72 o 
  -6   4  20       96.96       92.87      9.36 o 
  -4   4  20      611.81      583.10     12.05 o 
  -2   4  20       13.86       10.16      1.21 o 
   0   4  20        2.80        9.45      1.16 o 
   2   4  20        1.26        0.08      0.56 o 
   4   4  20        9.10       13.83      1.11 o 
   6   4  20      156.23      177.94      3.32 o 
   8   4  20        0.42        1.29      1.40 o 
  10   4  20        1.14        2.93      1.12 o 
 -13   5  20        0.41       -0.39      0.66 o 
 -11   5  20        5.89        7.52      5.13 o 
  -9   5  20       11.35       16.90      3.67 o 
  -7   5  20       94.86      122.61      8.28 o 
  -5   5  20       35.93       55.75      3.10 o 
  -3   5  20       71.80       93.82      6.27 o 
  -1   5  20       66.98       57.60      1.94 o 
   1   5  20        0.65       -0.30      0.54 o 
   3   5  20        2.24        2.90      0.64 o 
   5   5  20        0.06       -0.18      0.71 o 
   7   5  20        0.01       -1.26      1.26 o 
   9   5  20        0.16       -1.00      1.02 o 
 -12   6  20        0.07       -1.07      1.07 o 
 -10   6  20       15.12       15.91      1.14 o 
  -8   6  20        0.02        0.06      1.39 o 
  -6   6  20      149.24      190.83      8.74 o 
  -4   6  20        0.18        1.51      1.99 o 
  -2   6  20        0.00        2.17      1.45 o 
   0   6  20       87.61       97.48      1.61 o 
   2   6  20       49.97       41.57      2.91 o 
   4   6  20        0.25       -0.22      0.91 o 
   6   6  20        2.08       -1.20      1.20 o 
   8   6  20        0.04       -0.92      0.92 o 
 -11   7  20        0.00       -0.43      0.96 o 
  -9   7  20        4.80       49.94     49.03 o 
  -7   7  20        0.01        0.77      1.12 o 
  -5   7  20       52.05       53.76      3.13 o 
  -3   7  20       36.97       36.74      2.68 o 
  -1   7  20       20.37       11.06      2.03 o 
   1   7  20       17.56       17.43      1.45 o 
   3   7  20        0.00        0.82      1.16 o 
   5   7  20        1.25        1.80      1.04 o 
   7   7  20        2.00        0.22      3.73 o 
  -8   8  20        1.47        0.30     10.27 o 
  -6   8  20        0.13        0.51      1.32 o 
  -4   8  20        7.74        4.77      5.49 o 
  -2   8  20        9.30        8.35      2.77 o 
   0   8  20        1.47        3.28      1.16 o 
   2   8  20        1.75        3.00      0.75 o 
   4   8  20        7.65        7.18      1.91 o 
  -5   9  20        0.00       -0.50      0.57 o 
  -3   9  20        2.70        2.21      4.14 o 
  -1   9  20        4.03        4.05      0.66 o 
   1   9  20        0.32        1.62      0.59 o 
 -15   1  21        6.09        5.29      0.78 o 
 -13   1  21        1.53        2.10      0.79 o 
 -11   1  21        1.31        3.64      1.01 o 
  -9   1  21       66.11       66.60     11.42 o 
  -7   1  21      250.96      245.29      7.35 o 
  -5   1  21      332.68      321.18     10.04 o 
  -3   1  21       23.63       27.47      1.74 o 
  -1   1  21      189.04      180.90      4.26 o 
   1   1  21      180.66      191.89      5.40 o 
   3   1  21      261.97      267.27      4.75 o 
   5   1  21      105.88      120.46      2.70 o 
   7   1  21       13.11       12.67      1.22 o 
   9   1  21       23.60       25.71      1.31 o 
  11   1  21        3.22        3.23      0.99 o 
 -14   2  21       15.80       12.52      0.95 o 
 -12   2  21        2.48        1.03      0.97 o 
 -10   2  21        8.16        6.70      0.99 o 
  -8   2  21       79.86      120.85     14.41 o 
  -6   2  21      126.40      140.59      3.50 o 
  -4   2  21       37.38       36.75      2.95 o 
  -2   2  21       66.65       57.37      2.26 o 
   0   2  21      172.46      183.57      5.01 o 
   2   2  21        9.55        7.59      0.92 o 
   4   2  21       98.81      141.64      3.31 o 
   6   2  21      395.65      444.44      5.77 o 
   8   2  21        1.67        1.90      0.85 o 
  10   2  21        0.32        1.64      0.83 o 
 -13   3  21        0.05       -0.16      0.75 o 
 -11   3  21        0.18        0.56      0.81 o 
  -9   3  21        3.93        0.76      0.73 o 
  -7   3  21      158.51      166.30     12.64 o 
  -5   3  21       64.07       65.81      2.39 o 
  -3   3  21       34.39       32.19      1.74 o 
  -1   3  21        4.02        1.71      1.12 o 
   1   3  21      224.52      215.71      3.61 o 
   3   3  21      157.06      172.71      3.26 o 
   5   3  21      449.06      529.58     13.75 o 
   7   3  21       28.84       21.02      1.43 o 
   9   3  21       30.89       32.75      5.14 o 
  11   3  21        1.01       -1.02      1.69 o 
 -14   4  21        0.01       -0.53      0.75 o 
 -12   4  21        2.39        3.87      0.87 o 
 -10   4  21       23.77      -44.54     50.81 o 
  -8   4  21       36.92       48.89      4.24 o 
  -6   4  21      370.10      464.21     52.46 o 
  -4   4  21        7.48       10.14      2.63 o 
  -2   4  21       11.48       10.75      0.74 o 
   0   4  21       17.68       21.85      1.04 o 
   2   4  21       23.46       28.47      1.22 o 
   4   4  21        2.34        2.07      0.74 o 
   6   4  21       12.03       15.46      2.73 o 
   8   4  21        7.51        7.05      1.49 o 
  10   4  21        1.14        0.07      3.08 o 
 -11   5  21        0.73        0.64      3.14 o 
  -9   5  21       57.01       58.93      3.80 o 
  -7   5  21       50.63       64.88      3.98 o 
  -5   5  21      209.66      251.54     16.56 o 
  -3   5  21      101.98      115.41      6.23 o 
  -1   5  21        1.31        0.08      0.56 o 
   1   5  21        1.57        0.09      0.54 o 
   3   5  21       10.87       14.16      1.08 o 
   5   5  21        4.34        3.02      1.39 o 
   7   5  21        1.00       -1.13      1.13 o 
   9   5  21        0.99        1.42      1.31 o 
 -12   6  21        5.74        2.93      0.99 o 
 -10   6  21        9.59        9.38      1.71 o 
  -8   6  21       31.20       41.36      1.71 o 
  -6   6  21       17.15       19.08      1.03 o 
  -4   6  21      150.31      145.48      6.77 o 
  -2   6  21       21.16       23.96      1.72 o 
   0   6  21        3.30        0.68      0.48 o 
   2   6  21       19.63       23.57      1.19 o 
   4   6  21       18.34       19.60      1.40 o 
   6   6  21        1.44        0.49      1.18 o 
   8   6  21        1.05       -0.61      0.86 o 
  -9   7  21        2.23        4.43      1.50 o 
  -7   7  21        4.04        4.16      0.89 o 
  -5   7  21       14.19       11.43      0.69 o 
  -3   7  21       10.53        9.97      1.24 o 
  -1   7  21        0.85        1.81      0.92 o 
   1   7  21        3.02        2.39      1.37 o 
   3   7  21        2.62        2.31      1.13 o 
   5   7  21        1.75        1.01      0.97 o 
   7   7  21        1.88        1.89      2.08 o 
  -8   8  21        0.63        2.73      3.19 o 
  -6   8  21        0.01        0.58      2.83 o 
  -4   8  21        0.37        1.78      2.61 o 
  -2   8  21        3.96        2.18      1.36 o 
   0   8  21        5.48        4.82      1.08 o 
   2   8  21        3.42        5.83      1.42 o 
   4   8  21        0.00       -0.81      0.81 o 
  -3   9  21        1.68        1.25      0.68 o 
  -1   9  21        0.00        0.17      0.54 o 
   1   9  21        4.97        4.74      0.76 o 
 -14   0  22        7.85       11.42      1.15 o 
 -12   0  22        1.19       -0.44      0.96 o 
 -10   0  22        6.58        4.19      1.36 o 
  -8   0  22       17.02       97.87     61.24 o 
  -6   0  22       10.91       23.40      2.50 o 
  -2   0  22       12.43        7.55      2.96 o 
   0   0  22       52.84       56.14      2.96 o 
   2   0  22      331.92      308.27      8.76 o 
   4   0  22       46.92       31.95      1.99 o 
   6   0  22       15.57       29.51      1.99 o 
   8   0  22       15.53       12.91      1.30 o 
  10   0  22        0.50        3.23      1.47 o 
 -15   1  22        0.03        0.73      1.26 o 
 -13   1  22        0.32       -0.66      0.67 o 
 -11   1  22       28.95       36.68      1.73 o 
  -9   1  22      135.82      151.34     21.47 o 
  -7   1  22      607.34      629.53     14.70 o 
  -5   1  22      198.12      194.07      6.83 o 
  -3   1  22        2.43        1.21      0.99 o 
  -1   1  22        3.18        4.72      0.95 o 
   1   1  22      214.38      158.93      6.76 o 
   3   1  22      262.34      311.27      5.35 o 
   5   1  22      528.80      619.39      8.29 o 
   7   1  22       14.00       18.79      1.49 o 
   9   1  22       27.49       35.77      1.54 o 
  11   1  22        0.26        0.35      0.81 o 
 -14   2  22        3.10        2.98      0.82 o 
 -12   2  22        4.68        6.06      1.44 o 
 -10   2  22        0.78       72.10     57.57 o 
  -8   2  22        9.68       12.33      6.76 o 
  -6   2  22      150.00      157.73      3.30 o 
  -4   2  22       15.77       13.10      1.34 o 
  -2   2  22       10.67        8.87      1.33 o 
   0   2  22       71.02      105.47      2.48 o 
   2   2  22       38.07       53.23      1.89 o 
   4   2  22     1189.79     1351.88     18.80 o 
   6   2  22        0.30        0.89      0.95 o 
   8   2  22       14.50       13.23      2.43 o 
  10   2  22        9.46       11.79      2.35 o 
 -13   3  22        4.14        3.45      1.08 o 
 -11   3  22        0.27        0.67      2.02 o 
  -9   3  22        3.15        8.60      2.04 o 
  -7   3  22       17.61       17.92      2.29 o 
  -5   3  22       56.31       65.85      2.08 o 
  -3   3  22       77.59       80.77      2.18 o 
  -1   3  22      160.51      171.85      3.08 o 
   1   3  22      274.12      319.20      4.46 o 
   3   3  22      442.20      472.28      7.03 o 
   5   3  22       10.02        9.43      1.14 o 
   7   3  22        0.88        1.51      0.86 o 
   9   3  22        3.25        3.07      1.37 o 
 -12   4  22       26.15       24.93      3.16 o 
 -10   4  22        0.01        0.95      5.42 o 
  -8   4  22       44.62       51.73      3.69 o 
  -6   4  22        7.60       13.31      2.20 o 
  -4   4  22       26.46       21.68      1.91 o 
  -2   4  22        2.18       -0.84      0.84 o 
   0   4  22       30.67       32.70      1.16 o 
   2   4  22        0.79        3.03      0.66 o 
   4   4  22      132.63      160.10      2.79 o 
   6   4  22       11.91        6.54      3.29 o 
   8   4  22        0.43        0.43      1.02 o 
  10   4  22        0.05       -0.53      2.47 o 
 -11   5  22       21.63      -25.97     43.03 o 
  -9   5  22        4.02        4.04      0.95 o 
  -7   5  22       85.52       85.61      5.67 o 
  -5   5  22        4.81        3.38      2.04 o 
  -3   5  22       30.59       47.19      3.96 o 
  -1   5  22        1.68        3.12      0.63 o 
   1   5  22       19.69       13.90      1.21 o 
   3   5  22       57.78       75.45      1.74 o 
   5   5  22       30.77       33.18      1.52 o 
   7   5  22        0.03       -0.05      1.14 o 
   9   5  22        0.16        0.25      1.37 o 
 -10   6  22        9.61        7.61      4.26 o 
  -8   6  22       20.08       19.46      0.93 o 
  -6   6  22        0.57        0.24      1.51 o 
  -4   6  22       27.18       20.76      1.89 o 
  -2   6  22       19.94       18.85      0.88 o 
   0   6  22        0.02        0.53      0.47 o 
   2   6  22        0.06        0.08      0.64 o 
   4   6  22        2.82        2.03      0.89 o 
   6   6  22        0.40        1.87      1.08 o 
   8   6  22        1.56        0.84      0.76 o 
  -9   7  22        3.60        2.69      2.95 o 
  -7   7  22       23.88       20.01      1.20 o 
  -5   7  22        3.35        3.12      0.62 o 
  -3   7  22        4.76        4.05      1.85 o 
  -1   7  22        0.91        0.53      0.61 o 
   1   7  22        0.09        0.54      0.89 o 
   3   7  22        0.12        0.86      1.01 o 
   5   7  22        0.00       -0.43      1.52 o 
  -6   8  22        0.03        0.71      0.65 o 
  -4   8  22        4.52       71.78     45.38 o 
  -2   8  22        5.01        6.23      1.98 o 
   0   8  22        2.17        2.48      0.69 o 
   2   8  22        0.01       -0.38      0.93 o 
   4   8  22        0.71        1.45      1.57 o 
 -13   1  23        0.82        0.62      0.80 o 
 -11   1  23        2.67        3.64      0.94 o 
  -9   1  23       26.27       18.81      9.64 o 
  -7   1  23      144.75      171.02     19.78 o 
  -5   1  23       48.24       51.23      3.98 o 
  -3   1  23       17.49       18.32      1.79 o 
  -1   1  23      300.76      276.98      5.45 o 
   1   1  23        9.23       16.36      1.35 o 
   3   1  23      137.47      128.19      3.03 o 
   5   1  23        1.79       -0.63      0.67 o 
   7   1  23       51.67       68.77      2.35 o 
   9   1  23        0.34        0.99      0.74 o 
 -14   2  23        1.29        2.96      0.75 o 
 -12   2  23        2.86        3.05      0.90 o 
 -10   2  23       11.40      -19.52     50.56 o 
  -8   2  23       89.54      106.24     15.91 o 
  -6   2  23      200.44      196.03     26.71 o 
  -4   2  23      109.90      100.83      2.51 o 
  -2   2  23      508.76      521.67      7.20 o 
   0   2  23       35.89       37.94      1.44 o 
   2   2  23      219.49      235.40      4.35 o 
   4   2  23        2.77       -0.81      0.91 o 
   6   2  23        2.71        5.57      1.42 o 
   8   2  23       13.84       10.83      1.01 o 
  10   2  23        0.66       -0.57      1.12 o 
 -13   3  23        0.43        0.93      1.24 o 
 -11   3  23        1.85       -0.97      3.75 o 
  -9   3  23       60.47       62.63      9.38 o 
  -7   3  23       37.66       29.60      2.34 o 
  -5   3  23       11.40      -37.26     56.88 o 
  -3   3  23      299.08      336.45      4.49 o 
  -1   3  23        0.03        0.98      0.65 o 
   1   3  23      135.39      156.63      2.79 o 
   3   3  23       32.06       53.21      2.53 o 
   5   3  23      141.23      159.69      3.76 o 
   7   3  23        1.27        0.35      1.07 o 
   9   3  23        1.54        2.93      1.24 o 
 -12   4  23        6.10        4.18      0.76 o 
 -10   4  23       20.70       27.61      2.45 o 
  -8   4  23        5.04        4.50      2.29 o 
  -6   4  23        0.00       48.43     60.29 o 
  -4   4  23        0.01       -0.48      1.02 o 
  -2   4  23       11.39       14.06      0.91 o 
   0   4  23        1.55       -0.19      0.68 o 
   2   4  23       35.72       43.35      1.38 o 
   4   4  23      123.07      125.59      2.80 o 
   6   4  23        4.76        4.69      1.24 o 
   8   4  23        0.84        0.49      1.25 o 
 -11   5  23        2.05        0.57      7.14 o 
  -9   5  23        0.96        1.31      1.16 o 
  -7   5  23       71.19       85.20      5.11 o 
  -5   5  23        2.58        1.30      1.12 o 
  -3   5  23        0.94       -0.40      1.43 o 
  -1   5  23        0.51       -0.35      0.55 o 
   1   5  23        8.20        7.82      0.90 o 
   3   5  23       17.34       21.41      0.98 o 
   5   5  23       11.01        9.55      2.09 o 
   7   5  23        0.08       -0.35      0.95 o 
 -10   6  23        1.46        1.16      5.52 o 
  -8   6  23       17.67       16.02      1.45 o 
  -6   6  23       11.39       11.34      1.49 o 
  -4   6  23        0.76        0.85      0.54 o 
  -2   6  23        7.50        9.88      0.79 o 
   0   6  23        0.01       -0.01      0.44 o 
   2   6  23        2.85        2.62      0.68 o 
   4   6  23        0.00        0.24      0.79 o 
   6   6  23        1.31        0.69      1.20 o 
  -9   7  23        0.30        0.06      4.01 o 
  -7   7  23        5.71        4.14      3.15 o 
  -5   7  23        9.87        9.44      0.60 o 
  -3   7  23        0.35        0.09      0.71 o 
  -1   7  23        3.32        4.20      0.63 o 
   1   7  23        6.55        5.19      2.12 o 
   3   7  23       10.49        9.42      2.09 o 
   5   7  23        3.05        1.47      1.47 o 
  -6   8  23        1.56       14.13     37.58 o 
  -4   8  23        0.78        1.61      4.73 o 
  -2   8  23        4.05        2.90      1.32 o 
   0   8  23        0.40        0.63      0.61 o 
   2   8  23        0.18        0.23      1.03 o 
 -12   0  24        1.30        5.04      1.92 o 
 -10   0  24      102.60      123.14     20.69 o 
  -8   0  24      346.74      383.87     48.85 o 
  -6   0  24      518.35      541.26     60.37 o 
  -2   0  24      341.64      304.59     17.23 o 
   0   0  24        2.51        5.63      1.42 o 
   2   0  24       19.62       34.07      2.81 o 
   4   0  24       53.29       52.86      2.55 o 
   6   0  24        5.70        8.56      1.43 o 
   8   0  24        3.58        3.50      0.93 o 
  10   0  24        1.87        4.15      1.32 o 
 -13   1  24        0.07        1.17      1.67 o 
 -11   1  24        5.33        4.74      0.95 o 
  -9   1  24        1.79       -0.41      3.96 o 
  -7   1  24        0.40       43.76     40.17 o 
  -5   1  24        0.10        0.01     13.20 o 
  -3   1  24      208.02      208.63      3.72 o 
  -1   1  24       45.09       51.34      1.75 o 
   1   1  24      297.32      296.23      5.00 o 
   3   1  24        2.32        4.38      1.08 o 
   5   1  24       38.46       48.48      1.59 o 
   7   1  24       10.34        7.75      0.87 o 
   9   1  24        0.90        1.84      0.96 o 
 -14   2  24        0.00        0.60      0.84 o 
 -12   2  24        0.30       -0.92      0.92 o 
 -10   2  24       13.33      -22.50     49.24 o 
  -8   2  24        3.52        3.02      2.71 o 
  -6   2  24        6.02        3.87      1.23 o 
  -4   2  24      186.59      209.21      3.25 o 
  -2   2  24       12.06        6.37      0.92 o 
   0   2  24      525.07      544.55      7.57 o 
   2   2  24      152.47      132.85      3.56 o 
   4   2  24        0.14       -0.21      0.86 o 
   6   2  24       25.34       26.82      3.85 o 
   8   2  24        6.32        8.55      1.02 o 
  10   2  24        0.01        0.39      1.02 o 
 -13   3  24        9.54       12.40      1.01 o 
 -11   3  24       12.30       11.57      2.44 o 
  -9   3  24        5.62        3.88      1.20 o 
  -7   3  24        3.53       47.97     61.26 o 
  -5   3  24       78.65       86.14     10.50 o 
  -3   3  24        0.06       50.20     59.16 o 
  -1   3  24      222.48      201.88      3.21 o 
   1   3  24      248.33      298.23      4.26 o 
   3   3  24        9.50       11.09      1.47 o 
   5   3  24       31.32       31.79      1.95 o 
   7   3  24       12.81       10.69      2.84 o 
   9   3  24        1.16        1.44      1.05 o 
 -12   4  24        3.77        4.22      0.79 o 
 -10   4  24       12.85       16.50      2.17 o 
  -8   4  24        6.66        9.55      1.65 o 
  -6   4  24       57.38       63.74      2.95 o 
  -4   4  24        1.11        0.19      0.60 o 
  -2   4  24       34.30       34.27      1.22 o 
   0   4  24      132.74      151.50      2.45 o 
   2   4  24       78.01       77.17      1.89 o 
   4   4  24       35.78       40.42      1.73 o 
   6   4  24        0.35        0.10      1.04 o 
   8   4  24        2.97        1.21      1.15 o 
 -11   5  24        0.34       -0.10      4.74 o 
  -9   5  24       11.43       11.69      1.95 o 
  -7   5  24        0.39        0.62      0.71 o 
  -5   5  24        1.49       -0.07      1.51 o 
  -3   5  24        0.77        2.48      4.14 o 
  -1   5  24       10.30       13.29      1.13 o 
   1   5  24        2.18        1.55      0.69 o 
   3   5  24        3.76        2.47      0.75 o 
   5   5  24        1.29        0.29      0.85 o 
   7   5  24        1.35        0.60      0.92 o 
 -10   6  24        0.88       22.99     38.02 o 
  -8   6  24        0.26       -0.25      1.19 o 
  -6   6  24        4.97        7.05      0.82 o 
  -4   6  24        2.10        3.00      2.10 o 
  -2   6  24        1.11        0.22      0.52 o 
   0   6  24       10.59       11.21      1.01 o 
   2   6  24       27.75       28.97      1.16 o 
   4   6  24        5.82        3.84      1.10 o 
   6   6  24        3.91        2.97      0.90 o 
  -7   7  24        7.41        4.43      0.65 o 
  -5   7  24        1.08        1.18      2.60 o 
  -3   7  24        0.33        0.62      0.91 o 
  -1   7  24        0.58        0.19      0.53 o 
   1   7  24        2.21        3.32      1.10 o 
   3   7  24        6.02        7.03      1.60 o 
   5   7  24        0.60        0.69      1.15 o 
  -4   8  24        0.45        1.15      2.39 o 
  -2   8  24        0.01       -0.55      0.55 o 
   0   8  24        0.38        0.42      0.58 o 
 -13   1  25        2.29        0.09      1.52 o 
 -11   1  25        0.44        0.47      2.77 o 
  -9   1  25       12.66       14.79      1.79 o 
  -7   1  25       19.49       17.45      2.65 o 
  -5   1  25       53.60       56.07     12.37 o 
  -3   1  25      114.86      137.21     20.37 o 
  -1   1  25        0.05        0.17      0.75 o 
   1   1  25       21.03       28.14      1.68 o 
   3   1  25       60.52       65.17      2.54 o 
   5   1  25       18.69       18.72      1.14 o 
   7   1  25        1.75        2.57      0.80 o 
   9   1  25        0.70        2.40      0.90 o 
 -12   2  25        1.44       -0.59      0.86 o 
 -10   2  25        2.99        1.69      1.66 o 
  -8   2  25       51.95       52.62     10.30 o 
  -6   2  25      491.83      534.83     34.32 o 
  -4   2  25       21.99       22.80      8.21 o 
  -2   2  25      106.42      111.57      4.06 o 
   0   2  25       15.10       12.80      1.25 o 
   2   2  25       52.96       59.97      2.41 o 
   4   2  25       31.19       31.20      1.77 o 
   6   2  25       12.26       16.64      2.13 o 
   8   2  25        0.32        0.10      1.29 o 
 -13   3  25        1.43        0.44      1.00 o 
 -11   3  25        0.73        1.49      3.47 o 
  -9   3  25        2.46        3.35      1.36 o 
  -7   3  25      113.87      137.12      9.52 o 
  -5   3  25        0.20       26.94     57.99 o 
  -3   3  25      119.71      136.33      6.59 o 
  -1   3  25        1.23        1.47      0.68 o 
   1   3  25       85.67       73.34      1.66 o 
   3   3  25        3.35        6.19      1.37 o 
   5   3  25        2.88        2.93      1.69 o 
   7   3  25        0.00       -0.20      1.07 o 
 -12   4  25        1.29        1.54      0.82 o 
 -10   4  25        0.17        0.91      2.60 o 
  -8   4  25        2.26       28.11     56.64 o 
  -6   4  25        1.14        2.32      2.26 o 
  -4   4  25       20.45       14.34      2.54 o 
  -2   4  25        5.31        6.92      0.72 o 
   0   4  25        0.20       -0.05      0.57 o 
   2   4  25        4.64        3.45      0.74 o 
   4   4  25        1.13        0.37      0.74 o 
   6   4  25        1.62        0.96      0.89 o 
   8   4  25        0.94       -0.25      0.87 o 
 -11   5  25        1.58        2.06      0.59 o 
  -9   5  25        7.86        6.45      5.11 o 
  -7   5  25        4.67        5.28      0.94 o 
  -5   5  25        5.62        5.87      1.57 o 
  -3   5  25        1.09        0.95      1.45 o 
  -1   5  25        0.03        0.12      0.55 o 
   1   5  25        0.12       -0.37      0.55 o 
   3   5  25       17.41       19.13      1.31 o 
   5   5  25        7.29       12.33      2.97 o 
   7   5  25        1.28       -0.32      1.19 o 
 -10   6  25       14.27       10.89      1.42 o 
  -8   6  25        6.50        6.88      3.46 o 
  -6   6  25        0.02       -0.16      0.50 o 
  -4   6  25        0.84        0.59      0.66 o 
  -2   6  25        4.54        3.66      0.77 o 
   0   6  25       17.61       14.06      1.74 o 
   2   6  25       23.79       19.46      2.12 o 
   4   6  25        1.55        1.97      0.85 o 
   6   6  25        2.09        1.28      1.99 o 
  -7   7  25        1.10       32.80     39.42 o 
  -5   7  25        0.02       33.43     40.99 o 
  -3   7  25        1.37        1.53      0.56 o 
  -1   7  25        0.31       -0.27      0.55 o 
   1   7  25        0.39       -0.49      0.89 o 
   3   7  25        0.04       -0.35      3.43 o 
  -2   8  25        0.29       -0.57      0.57 o 
 -12   0  26        0.34       -0.17      1.54 o 
 -10   0  26        1.40        4.13     15.07 o 
  -8   0  26        1.86       -2.24     14.28 o 
  -6   0  26       52.78       26.32     53.67 o 
  -4   0  26        0.33      -12.26     51.22 o 
  -2   0  26       12.72       13.14      4.52 o 
   0   0  26        4.76        5.35      3.32 o 
   2   0  26       95.33      169.01      7.10 o 
   4   0  26        2.66        2.62      1.48 o 
   6   0  26        0.23        3.54      1.20 o 
   8   0  26        1.35        2.58      1.34 o 
 -13   1  26        0.54       -0.72      1.27 o 
 -11   1  26        1.75        4.39      1.36 o 
  -9   1  26       40.72       38.05      5.72 o 
  -7   1  26      189.93      218.67     19.63 o 
  -5   1  26        3.67        2.06      8.69 o 
  -3   1  26       81.63       94.32     22.72 o 
  -1   1  26        0.47       -0.12      0.74 o 
   1   1  26       46.32       44.60      2.08 o 
   3   1  26       19.95       18.12      1.67 o 
   5   1  26        3.10        0.72      0.81 o 
   7   1  26        0.09        0.32      0.63 o 
   9   1  26        0.69        0.21      0.76 o 
 -12   2  26        0.01       -0.06      0.65 o 
 -10   2  26        9.29        7.36      1.20 o 
  -8   2  26      125.40      146.76     41.63 o 
  -6   2  26       10.40       10.17      2.93 o 
  -4   2  26       89.57       77.62      1.96 o 
  -2   2  26      126.41      112.14      2.46 o 
   0   2  26      111.71      127.40      2.86 o 
   2   2  26       38.91       41.30      1.82 o 
   4   2  26       27.89       23.76      1.57 o 
   6   2  26        1.20        2.19      0.89 o 
   8   2  26        0.80        0.74      1.17 o 
 -11   3  26        0.74       10.45     38.51 o 
  -9   3  26       43.99       53.40      8.71 o 
  -7   3  26        7.65       10.76      2.33 o 
  -5   3  26       47.42       54.03      3.60 o 
  -3   3  26      151.45      180.49      6.03 o 
  -1   3  26        0.58       -0.64      0.64 o 
   1   3  26       36.26       30.34      1.25 o 
   3   3  26        1.83        1.04      0.88 o 
   5   3  26        4.40        4.00      0.98 o 
   7   3  26        0.78        1.19      1.32 o 
 -10   4  26        1.01        0.57      4.75 o 
  -8   4  26       36.21       34.43      5.39 o 
  -6   4  26       45.92       49.85      3.44 o 
  -4   4  26        7.26        6.76      0.93 o 
  -2   4  26        2.83        2.01      0.62 o 
   0   4  26        0.21        0.85      0.59 o 
   2   4  26        9.60       11.97      1.95 o 
   4   4  26        9.47        7.95      0.86 o 
   6   4  26        0.01       -0.15      0.94 o 
  -9   5  26        2.97        1.77      4.10 o 
  -7   5  26        0.71        0.83      0.84 o 
  -5   5  26        0.07       32.57     50.53 o 
  -3   5  26        0.26       -0.57      1.15 o 
  -1   5  26        3.06        1.11      0.55 o 
   1   5  26        7.89        9.96      1.23 o 
   3   5  26       47.57       58.30      2.00 o 
   5   5  26        0.51        0.30      0.86 o 
  -8   6  26        0.00        0.45      0.46 o 
  -6   6  26        1.10        1.35      1.46 o 
  -4   6  26        0.82        1.32      1.14 o 
  -2   6  26        0.23        0.28      0.49 o 
   0   6  26        0.12        0.46      0.65 o 
   2   6  26        1.42        0.10      0.73 o 
   4   6  26        0.03       -0.09      0.67 o 
  -5   7  26        0.36        0.34      1.37 o 
  -3   7  26        0.00        0.25      0.48 o 
  -1   7  26        0.03       -0.57      0.61 o 
   1   7  26        3.63        2.68      1.53 o 
 -13   1  27        2.39        1.89      1.20 o 
 -11   1  27        2.00        1.75      1.21 o 
  -9   1  27       51.11       54.43      9.00 o 
  -7   1  27        4.26       11.05      9.13 o 
  -5   1  27       19.70       17.79      9.83 o 
  -3   1  27        7.35       15.72     34.94 o 
  -1   1  27        2.05       -0.34      0.74 o 
   1   1  27       34.86       26.82      1.69 o 
   3   1  27        2.58        3.50      1.19 o 
   5   1  27        6.12        4.57      1.01 o 
   7   1  27        1.38        1.11      0.74 o 
 -12   2  27        0.08        1.71      1.03 o 
 -10   2  27       19.74       29.76      1.51 o 
  -8   2  27       22.02       23.21      2.55 o 
  -6   2  27       11.03       11.48      3.88 o 
  -4   2  27        2.74       57.74     33.17 o 
  -2   2  27       12.45        6.64      0.80 o 
   0   2  27       12.89       10.08      1.05 o 
   2   2  27        7.07        9.76      1.18 o 
   4   2  27        0.05       -0.29      0.85 o 
   6   2  27        0.27        0.28      0.78 o 
   8   2  27        1.24        2.57      1.16 o 
 -11   3  27        2.79        4.12      3.66 o 
  -9   3  27       22.85       13.59      0.87 o 
  -7   3  27       25.93       24.35      2.96 o 
  -5   3  27       24.71       20.17      1.49 o 
  -3   3  27        4.13       92.19     56.39 o 
  -1   3  27       29.84       26.26      1.12 o 
   1   3  27       13.08       20.12      1.25 o 
   3   3  27        0.46        0.71      0.85 o 
   5   3  27        8.02        6.67      1.34 o 
   7   3  27        1.73       -0.77      1.11 o 
 -10   4  27        4.90        4.91      0.88 o 
  -8   4  27       31.19       35.01      2.84 o 
  -6   4  27        0.28        0.43      0.96 o 
  -4   4  27        0.40        0.09      1.35 o 
  -2   4  27        6.42        9.05      0.75 o 
   0   4  27        0.15        0.00      0.56 o 
   2   4  27        8.85        9.24      1.17 o 
   4   4  27        0.23       -0.60      0.62 o 
   6   4  27        0.94        1.17      0.88 o 
  -9   5  27        2.98        3.16      2.79 o 
  -7   5  27        0.45       35.54     46.40 o 
  -5   5  27        1.42        1.83      0.64 o 
  -3   5  27        0.01        0.44      1.98 o 
  -1   5  27        3.12        2.31      0.55 o 
   1   5  27        1.62        3.33      0.61 o 
   3   5  27        5.12        4.14      1.02 o 
   5   5  27        0.02       -0.62      0.78 o 
  -8   6  27        0.86        0.47      0.79 o 
  -6   6  27        1.45        0.81      1.67 o 
  -4   6  27        0.02       -0.30      0.69 o 
  -2   6  27        0.17        0.22      0.62 o 
   0   6  27        2.18        2.32      0.79 o 
   2   6  27        0.00       -0.63      1.10 o 
   4   6  27        0.36        0.55      2.80 o 
  -5   7  27        0.47        1.11      1.43 o 
  -3   7  27        0.12       -0.29      0.51 o 
  -1   7  27        3.28        1.66      1.05 o 
 -12   0  28        0.17        0.27      1.16 o 
 -10   0  28        0.98        0.05     12.42 o 
  -8   0  28        0.03        1.27      2.31 o 
  -6   0  28        0.29       20.67     49.27 o 
  -4   0  28       10.86       23.50     48.03 o 
  -2   0  28      132.31      208.53     57.40 o 
   0   0  28       15.29       20.04      4.68 o 
   2   0  28        2.31        5.13      1.77 o 
   4   0  28       12.56       19.66      2.10 o 
   6   0  28        2.21        3.75      1.06 o 
 -11   1  28        5.42        2.81      6.70 o 
  -9   1  28        8.84        7.45      5.73 o 
  -7   1  28        9.25        8.14      8.98 o 
  -5   1  28        8.08       28.84     36.01 o 
  -3   1  28        3.49       28.88     28.21 o 
  -1   1  28      104.35      124.14      3.08 o 
   1   1  28        0.77        0.76      1.04 o 
   3   1  28        0.00       -0.52      1.04 o 
   5   1  28        1.13        1.20      0.86 o 
   7   1  28        0.23        0.33      0.80 o 
 -12   2  28        7.17        8.07      1.14 o 
 -10   2  28       21.56       23.48      3.95 o 
  -8   2  28        5.33       30.07     51.59 o 
  -6   2  28       65.57       72.93      6.38 o 
  -4   2  28       37.03       39.67      3.42 o 
  -2   2  28       10.79       15.96      1.12 o 
   0   2  28        3.18        1.46      1.01 o 
   2   2  28        1.79       -0.71      0.87 o 
   4   2  28        0.17       -0.32      0.83 o 
   6   2  28        0.00        0.76      0.87 o 
 -11   3  28       16.93       12.01      2.04 o 
  -9   3  28       26.09       21.23      3.65 o 
  -7   3  28        0.25        0.40      0.98 o 
  -5   3  28       19.32       16.42      2.84 o 
  -3   3  28       11.22        9.92      2.17 o 
  -1   3  28        0.87        4.24      0.75 o 
   1   3  28        0.80       -0.73      0.73 o 
   3   3  28        2.04        0.59      0.84 o 
   5   3  28        5.25        3.53      0.95 o 
   7   3  28        2.12        2.28      1.10 o 
 -10   4  28        4.53        4.01      0.89 o 
  -8   4  28        1.63        2.88      3.46 o 
  -6   4  28        1.46        2.02      0.59 o 
  -4   4  28        8.02       11.87      1.15 o 
  -2   4  28        1.61        0.83      0.57 o 
   0   4  28       13.10       12.79      0.88 o 
   2   4  28        0.08        0.69      0.70 o 
   4   4  28        0.44        1.19      0.98 o 
   6   4  28        0.01       -0.35      0.81 o 
  -9   5  28        1.18        0.22      0.89 o 
  -7   5  28        0.01        0.01      1.18 o 
  -5   5  28        0.01        0.16      0.51 o 
  -3   5  28        0.75        1.25      0.55 o 
  -1   5  28        1.31        0.90      0.50 o 
   1   5  28        4.29        3.51      0.81 o 
   3   5  28        2.04       -0.35      1.22 o 
   5   5  28        3.53        4.25      1.18 o 
  -6   6  28        0.50        0.07      0.43 o 
  -4   6  28        0.09        0.44      0.89 o 
  -2   6  28        0.00        0.06      0.56 o 
   0   6  28        2.60        2.30      0.76 o 
   2   6  28        0.26        2.43      2.91 o 
 -11   1  29        6.08        4.53      3.96 o 
  -9   1  29        0.24       -0.45      4.82 o 
  -7   1  29       14.64       17.27     17.06 o 
  -5   1  29        6.89        1.64      3.39 o 
  -3   1  29        4.49        5.33     26.04 o 
  -1   1  29        0.24       -0.23      0.91 o 
   1   1  29        0.15       -0.85      2.40 o 
   3   1  29        0.17       -0.94      0.94 o 
   5   1  29        1.83        1.21      1.00 o 
   7   1  29        0.11        0.66      1.06 o 
 -10   2  29        1.43      -18.05     33.38 o 
  -8   2  29        0.00        1.59      7.61 o 
  -6   2  29        6.07        6.64      1.23 o 
  -4   2  29        0.93        1.78      0.76 o 
  -2   2  29       43.77       36.17      1.46 o 
   0   2  29        8.54       10.71      1.31 o 
   2   2  29        2.67        1.55      0.90 o 
   4   2  29        0.19        2.53      0.94 o 
   6   2  29        0.02       -0.21      1.10 o 
  -9   3  29        5.43        4.09      1.02 o 
  -7   3  29        0.04        0.37      1.55 o 
  -5   3  29        1.69        0.51      2.73 o 
  -3   3  29        0.04        0.37      1.82 o 
  -1   3  29        1.47        0.81      0.66 o 
   1   3  29        3.05        3.15      0.84 o 
   3   3  29        0.15       -0.37      0.69 o 
   5   3  29        1.52        0.03      1.12 o 
  -8   4  29        0.14        0.29      4.08 o 
  -6   4  29        0.11        0.21      1.30 o 
  -4   4  29        0.43       30.65     43.69 o 
  -2   4  29        0.23        0.93      0.54 o 
   0   4  29        0.50        1.17      0.70 o 
   2   4  29        0.25        0.21      0.73 o 
   4   4  29        2.42        1.35      0.91 o 
  -7   5  29        2.53        3.89      2.51 o 
  -5   5  29        0.17        0.56      0.78 o 
  -3   5  29        0.76        1.87      0.58 o 
  -1   5  29        0.11        1.23      0.67 o 
   1   5  29        0.69       -0.02      1.39 o 
   3   5  29        0.14       -0.65      0.68 o 
  -6   6  29        0.14        0.35      0.50 o 
  -4   6  29        0.56        0.41      0.50 o 
  -2   6  29        0.08       -0.40      0.53 o 
   0   6  29        0.62       -0.08      0.93 o 
 -10   0  30        2.91        3.44      1.62 o 
  -8   0  30        0.17        3.28      5.37 o 
  -6   0  30       10.80      -36.10     36.10 o 
  -4   0  30       11.87       19.40     41.01 o 
   4   0  30        0.09       -0.45      1.26 o 
   6   0  30        2.36        0.91      0.82 o 
 -11   1  30        0.10        1.33      1.38 o 
  -9   1  30       13.51      -33.15     33.15 o 
  -7   1  30        3.56        1.26     11.55 o 
  -5   1  30       14.79       13.82      6.17 o 
  -3   1  30        2.47       10.12     44.28 o 
  -1   1  30        7.85       10.03      1.83 o 
   1   1  30        0.61       -0.24      1.01 o 
   3   1  30        0.46        1.99      0.89 o 
   5   1  30        0.59        0.00      0.86 o 
 -10   2  30        8.25        9.14     13.22 o 
  -8   2  30       17.60      -21.32     40.66 o 
  -6   2  30        3.46        8.07      7.93 o 
  -4   2  30        0.26       -0.88      1.02 o 
  -2   2  30        0.44        0.37      0.90 o 
   0   2  30        0.03       -0.09      0.94 o 
   2   2  30        3.71        2.44      0.88 o 
   4   2  30        0.07       -0.86      0.86 o 
  -9   3  30        0.46       -0.87      1.25 o 
  -7   3  30       11.35       13.12      6.17 o 
  -5   3  30        0.24       -0.84      0.85 o 
  -3   3  30        0.14       -0.61      0.61 o 
  -1   3  30        0.81        0.28      0.68 o 
   1   3  30        0.36        0.48      0.73 o 
   3   3  30        4.04        3.36      0.91 o 
   5   3  30        2.06        1.16      0.86 o 
  -8   4  30        1.10        2.06      0.48 o 
  -6   4  30        0.47        0.56      2.22 o 
  -4   4  30        0.20       -0.01      0.71 o 
  -2   4  30        5.47        4.45      0.64 o 
   0   4  30        0.22       -0.30      0.72 o 
   2   4  30        0.33        0.25      0.65 o 
   4   4  30        0.07       -0.12      0.81 o 
  -7   5  30        0.17        0.03      4.10 o 
  -5   5  30        0.54        0.06      1.60 o 
  -3   5  30        0.59        1.30      0.50 o 
  -1   5  30        1.09       -0.14      0.71 o 
   1   5  30        8.12        8.51      1.45 o 
  -2   6  30        0.12        0.05      1.01 o 
  -9   1  31        0.85        1.29      4.80 o 
  -7   1  31        7.65        8.87      8.79 o 
  -5   1  31        0.01        1.58      7.14 o 
  -3   1  31        7.91       -3.47     36.91 o 
   1   1  31        0.47       -0.60      1.26 o 
   3   1  31        0.04        0.29      0.95 o 
   5   1  31        1.70        0.63      0.79 o 
  -8   2  31        0.01       -0.48      3.46 o 
  -6   2  31        0.84       21.83     40.59 o 
  -4   2  31        0.79        0.33      0.75 o 
  -2   2  31        3.88        4.27      0.90 o 
   0   2  31        0.08       -0.34      0.73 o 
   2   2  31        0.05       -0.31      0.90 o 
   4   2  31        0.58        0.20      0.78 o 
  -9   3  31        0.31       -1.32     18.80 o 
  -7   3  31        0.45       -0.44      6.87 o 
  -5   3  31        2.57        1.25      2.43 o 
  -3   3  31        3.10        2.06      0.66 o 
  -1   3  31        0.05        0.96      0.81 o 
   1   3  31        3.29        1.95      0.82 o 
   3   3  31        0.96        1.02      0.68 o 
  -6   4  31        2.70        3.08      3.07 o 
  -4   4  31        1.59       37.23     36.02 o 
  -2   4  31        1.58        1.90      0.66 o 
   0   4  31        0.02        0.29      0.65 o 
   2   4  31        3.08        3.02      0.85 o 
  -5   5  31        3.09        4.25      5.32 o 
  -3   5  31        0.48        0.24      0.58 o 
  -1   5  31        0.49       -0.61      1.07 o 
  -8   0  32        0.20        1.69      1.64 o 
  -6   0  32        0.58        3.63      6.21 o 
  -4   0  32        3.56       -5.16     25.95 o 
   4   0  32        9.26       10.21      1.69 o 
  -9   1  32        3.19        3.40      2.52 o 
  -7   1  32        0.25        0.03      3.16 o 
  -5   1  32        0.19        0.93      2.01 o 
  -3   1  32        0.26        2.87      2.15 o 
   1   1  32        2.48        3.23      1.38 o 
   3   1  32        0.31        1.15      0.87 o 
  -8   2  32        0.81      -22.93     28.20 o 
  -6   2  32        1.20       15.02     35.54 o 
  -4   2  32        2.99       18.50     37.86 o 
  -2   2  32        5.56        3.12      1.08 o 
   0   2  32        1.15        1.62      1.00 o 
   2   2  32        0.38        0.72      0.87 o 
   4   2  32        0.05       -0.61      0.92 o 
  -7   3  32        1.18        0.31     30.46 o 
  -5   3  32        0.33       47.24     36.04 o 
  -3   3  32        0.59        1.20      0.70 o 
  -1   3  32        0.35        0.19      0.75 o 
   1   3  32        3.04        1.95      0.73 o 
   3   3  32        3.61        1.20      0.74 o 
  -6   4  32        0.21        0.15      0.87 o 
  -4   4  32        1.57        0.40      0.58 o 
  -2   4  32        0.00        0.33      0.79 o 
   0   4  32        0.25        0.08      0.58 o 
  -7   1  33        1.95        0.62      1.17 o 
  -5   1  33        0.03        1.47      1.67 o 
  -3   1  33        0.00        0.30      1.75 o 
   3   1  33        1.36        0.23      1.14 o 
  -6   2  33        0.05       -1.60      1.60 o 
  -4   2  33        0.83       14.04     30.78 o 
  -2   2  33        2.78        1.86      1.02 o 
   0   2  33        0.10        0.53      0.97 o 
   2   2  33        0.00        0.38      1.25 o 
  -5   3  33        1.59       -0.01      5.65 o 
  -3   3  33        2.39        1.51      0.68 o 
  -1   3  33        0.05       -0.64      0.64 o 
   1   3  33        0.13        0.33      0.74 o 
  -4   4  33        2.91        4.48      1.20 o 
  -2   4  33        1.74        2.19      1.05 o 
  -6   0  34        3.42        1.32      1.61 o 
  -4   0  34        2.14        2.44      1.87 o 
  -7   1  34        0.78        1.11      1.07 o 
  -5   1  34        0.85        2.39      1.46 o 
  -3   1  34        0.49        0.16      1.57 o 
  -1   1  34        0.01       -0.66      1.60 o 
   1   1  34        3.61        2.72      1.41 o 
  -6   2  34        0.15      -15.19     16.97 o 
  -4   2  34        0.26        1.07      1.14 o 
  -2   2  34        0.60        0.56      0.96 o 
   0   2  34        0.01       -0.06      0.90 o 
  -3   3  34        0.02        0.41      0.65 o 
  -3   1  35        0.34       -0.33      1.29 o 
                                                 
